# Supplementary material for: Diversity of Bathyarchaeia viruses in metagenomes and virus-encoded CRISPR system components
Source: ISME Commun. 2024 Jan 10;4(1):ycad011. doi: 10.1093/ismeco/ycad011 (PMC10848311; doi:10.1093/ismeco/ycad011)
Supplement: Supply_Table_latest_ycad011 [file supply_table_latest_ycad011.xlsx]

## Sheet: Table S1
Table S1. Detailed statistics of Bathyarchaeia MAGs. MAGs from our previous researches are marked with an asterisk (*) in column 1.
Genome	Completeness	Contamination	5S	16S	23S	tRNA	Genome size (bp)	scaffolds	average scaffold length (bp)	GC content	order	GTDB classification	Accession number	Database	Is public	padloc	Defense-system	CRISPR-Cas type	Isolation	Biome
PIYD	33.35	0.97				11	497722	52	9571.58	48.83	Bifangarchaeales	c__Bathyarchaeia; o__B24; f__B24; g__B24; s__	GCA_003601635.1	NCBI	doi: 10.1111/1462-2920.14568	cas_adaptation			marine sediment sample collected at a deep sea vent site during cruise AT15-25 on Alvin dive 4460; sediment was oily and the sediment surface was covered with a white microbial mat	Sediment (marine)
QMYC	55.25	2.8				14	1622263	385	4213.67	49.51	Bifangarchaeales	c__Bathyarchaeia; o__B24; f__B24; g__B24; s__	GCA_003662445.1	NCBI	doi: 10.1186/s40793-022-00438-w	cas_type_other, hma, DMS_other, AbiE, cas_adaptation, argonaute_solo, PDC-S70	CAS_Class1-Type-III, AbiEii, CAS_Class1-Type-I	I-A, III-B	deep-sea hydrothermal vent sediments from dive 4569_2 depth 12-15 cm	Sediment (hydrothermal vent)
LUCB	96.73	2.8		1	1	18	1731399	37	46794.6	51.07	Bifangarchaeales	c__Bathyarchaeia; o__B24; f__B24; g__B24; s__B24	GCA_001593865.1	NCBI	doi: 10.3389/fmicb.2018.00193	PDC-S70, AbiE	AbiEii		marine sediment sample collected by push cores at a deep sea vent site during cruise AT15-25 on Alvin dive 4358; sediment was oily and the sediment surface was covered with a white microbial mat	Sediment (hydrothermal vent)
QMYB	93.61	0.93			1	18	1656479	145	11424	50.93	Bifangarchaeales	c__Bathyarchaeia; o__B24; f__B24; g__B24; s__B24	GCA_003662455.1	NCBI	doi: 10.1186/s40793-022-00438-w	PDC-S70, PDC-S11			deep-sea hydrothermal vent sediments from dive 4571_4 depth 12-15 cm	Sediment (hydrothermal vent)
DRZB	75.81	4.05				15	1336020	403	3315.19	41.55	Bifangarchaeales	c__Bathyarchaeia; o__B24; f__B24; g__DTBU01; s__	GCA_011375685.1	NCBI	doi: 10.1128/mSystems.00795-19	cas_type_other (partical)			hot spring sediment	Sediment (hot spring)
JAGTQK	74.68	0.97				15	1296110	194	6680.98	40.82	Bifangarchaeales	c__Bathyarchaeia; o__B24; f__B24; g__DTBU01; s__	GCA_018396855.1	NCBI	doi: 10.1128/mSystems.00252-21, doi: 10.1128/msystems.01252-22, doi: 10.1128/mSystems.00606-21, doi: 10.1038/s41467-021-22736-6	DMS_other, cbass_other, cas_type_other, PDC-S01		I-A, III-D	Hot spring sediment	Sediment (hot spring)
JAGTQM	98.06	2.43		1	1	20	1983321	74	26801.6	41.43	Bifangarchaeales	c__Bathyarchaeia; o__B24; f__B24; g__DTBU01; s__	GCA_018396755.1	NCBI	doi: 10.1128/mSystems.00252-21, doi: 10.1128/msystems.01252-22, doi: 10.1128/mSystems.00606-21, doi: 10.1038/s41467-021-22736-6	PDC-S09, PDC-S27, cbass_other, DMS_other, cas_type_I-A, cas_type_other, PDC-S01, cas_type_III-D, cas_adaptation	CAS_Class1-Type-I, CAS_Class1-Type-III	I-A, III-D	Hot spring sediment	Sediment (hot spring)
JAGTQP	88.5	0				19	1898139	129	14714.3	41.47	Bifangarchaeales	c__Bathyarchaeia; o__B24; f__B24; g__DTBU01; s__	GCA_018396495.1	NCBI	doi: 10.1128/mSystems.00252-21, doi: 10.1128/msystems.01252-22, doi: 10.1128/mSystems.00606-21, doi: 10.1038/s41467-021-22736-6	PDC-S09, PDC-S27, PDC-S01, cas_type_other, cas_type_I-A, cbass_other	CAS_Class1-Type-I	I-A	Hot spring sediment	Sediment (hot spring)
DRVA	82.84	1.87				15	1333543	299	4460.01	42.04	Bifangarchaeales	c__Bathyarchaeia; o__B24; f__B24; g__DTBU01; s__DTBU01	GCA_011374155.1	NCBI	doi: 10.1128/mSystems.00795-19	DMS_other			mud, sediment	Sediment (hot spring)
DTBC	94.39	4.21		1	1	17	1627420	202	8056.53	41.38	Bifangarchaeales	c__Bathyarchaeia; o__B24; f__B24; g__DTBU01; s__DTBU01	GCA_011364325.1	NCBI	doi: 10.1128/mSystems.00795-19	cas_type_other	CAS_Class1-Type-I	I-A	hot spring sediment	Sediment (hot spring)
DTBU	89.41	0.07				16	1498374	200	7491.87	41.36	Bifangarchaeales	c__Bathyarchaeia; o__B24; f__B24; g__DTBU01; s__DTBU01	GCA_011366665.1	NCBI	doi: 10.1128/mSystems.00795-19	RM_type_II, argonaute_solo, cas_type_other	CAS_Class1-Type-I	I-A	hot spring sediment	Sediment (hot spring)
DTEB	96.26	1.87		1		19	1585742	98	16181	41.4	Bifangarchaeales	c__Bathyarchaeia; o__B24; f__B24; g__DTBU01; s__DTBU01	GCA_011369595.1	NCBI	doi: 10.1128/mSystems.00795-19	cas_adaptation, DMS_other			hot spring sediment	Sediment (hot spring)
DTEO	83.18	1.94				13	1269290	230	5518.65	42.88	Bifangarchaeales	c__Bathyarchaeia; o__B24; f__B24; g__DTBU01; s__DTBU01	GCA_011361905.1	NCBI	doi: 10.1128/mSystems.00795-19	DMS_other			hot spring sediment	Sediment (hot spring)
Ga0254906	85.61	85.61				15	2804740	176	15936	42.03	Bifangarchaeales	c__Bathyarchaeia; o__B24; f__B24; g__DTBU01; s__DTBU01	2770939339	IMG/M	public				anaerobic digester of solid waste	Others
Ga0254938	88.89	88.89				15	2535838	192	13207.5	41.83	Bifangarchaeales	c__Bathyarchaeia; o__B24; f__B24; g__DTBU01; s__DTBU01	2770939371	IMG/M	public				digestate from anaerobic digester	Others
DRYS	96.26	1.87				19	1464028	93	15742.2	42.75	Bifangarchaeales	c__Bathyarchaeia; o__B24; f__DRYS01; g__DRYS01; s__DRYS01	GCA_011375775.1	NCBI	doi: 10.1128/mSystems.00795-19	cas_type_other	CAS_Class1-Type-I	I-A	hot spring sediment	Sediment (hot spring)
DSZA	92.52	0.93				18	1295104	103	12573.8	40.93	Bifangarchaeales	c__Bathyarchaeia; o__B24; f__DRYS01; g__DRYS01; s__DRYS01	GCA_011367275.1	NCBI	doi: 10.1128/mSystems.00795-19	cas_type_other		I-A	hot spring sediment	Sediment (hot spring)
DTBO	79.21	0				17	1143259	115	9941.38	40.86	Bifangarchaeales	c__Bathyarchaeia; o__B24; f__DRYS01; g__DRYS01; s__DRYS01	GCA_011366745.1	NCBI	doi: 10.1128/mSystems.00795-19	cas_type_other	CAS_Class1-Type-III	III-D	hot spring sediment	Sediment (hot spring)
JAGTQN	85.6	1.94				19	1674996	143	11713.3	47.38	Bifangarchaeales	c__Bathyarchaeia; o__; f__; g__; s__	GCA_018396395.1	NCBI	doi: 10.1128/mSystems.00252-21, doi: 10.1128/msystems.01252-22, doi: 10.1128/mSystems.00606-21, doi: 10.1038/s41467-021-22736-6	PDC-S70, cas_type_I-B1, DMS_other	CAS_Class1-Type-I	I-B	Hot spring sediment	Sediment (hot spring)
JAGTQR	68.59	1.25				16	1114570	181	6157.85	47.31	Bifangarchaeales	c__Bathyarchaeia; o__; f__; g__; s__	GCA_018396595.1	NCBI	doi: 10.1128/mSystems.00252-21, doi: 10.1128/msystems.01252-22, doi: 10.1128/mSystems.00606-21, doi: 10.1038/s41467-021-22736-6	cas_type_I-B1	CAS_Class1-Type-I	I-B	Hot spring sediment	Sediment (hot spring)
JAGTQC	93.93	0.93				20	1414552	14	101039	41.04	Bifangarchaeales	c__Bathyarchaeia; o__B24; f__DRYS01; g__DRYS01; s__DRYS01	GCA_018396535.1	NCBI	doi: 10.1128/mSystems.00252-21, doi: 10.1128/msystems.01252-22, doi: 10.1128/mSystems.00606-21, doi: 10.1038/s41467-021-22736-6				Hot spring sediment	Sediment (hot spring)
DTNC	65.98	2.91			1	18	1444546	393	3675.69	53.35	RBG-16-48-13	c__Bathyarchaeia; o__; f__; g__; s__	GCA_011358705.1	NCBI	doi: 10.1128/mSystems.00795-19	PDC-S27, PDC-S01, PDC-M19			mud, sediment	Sediment (hot spring)
JADHYR	44.82	0.93				11	630036	75	8400.48	48.72	RBG-16-48-13	c__Bathyarchaeia; o__RBG-16-48-13; f__; g__; s__	GCA_016782365.1	NCBI	doi: 10.1186/s40793-021-00374-1，doi: 10.3389/fmicb.2020.01979	DMS_other			Brackish water, Black Sea St. 307	Marine
JAGTRE	99.07	0.47	1	1	1	20	1385562	30	46185.4	42.81	RBG-16-48-13	c__Bathyarchaeia; o__RBG-16-48-13; f__; g__; s__	GCA_018396415.1	NCBI	doi: 10.1128/mSystems.00252-21, doi: 10.1128/msystems.01252-22, doi: 10.1128/mSystems.00606-21, doi: 10.1038/s41467-021-22736-6	PDC-S70, cas_adaptation			Hot spring sediment	Sediment (hot spring)
QMYJ	73.83	7.55	1			18	2266412	466	4863.55	44.11	RBG-16-48-13	c__Bathyarchaeia; o__RBG-16-48-13; f__; g__; s__	GCA_003662595.1	NCBI	doi: 10.1186/s40793-022-00438-w				deep-sea hydrothermal vent sediments from dive 4567_28 depth 21-24 cm	Sediment (hydrothermal vent)
QMYQ	70.56	7.79				17	2106622	621	3392.31	36.34	RBG-16-48-13	c__Bathyarchaeia; o__RBG-16-48-13; f__; g__; s__	GCA_003662745.1	NCBI	doi: 10.1186/s40793-022-00438-w	DMS_other, viperin_solo			deep-sea hydrothermal vent sediments from dive 4567_28 depth 21-24 cm	Sediment (hydrothermal vent)
MEZH	84.11	1.44	1	1	1	15	848615	16	53038.4	48.14	RBG-16-48-13	c__Bathyarchaeia; o__RBG-16-48-13; f__RBG-16-48-13; g__RBG-16-48-13; s__RBG-16-48-13	GCA_001775995.1	NCBI	doi: 10.1038/ncomms13219	SoFic, PDC-S04			Rifle background sediment; well D04 at 16ft depth	Terrestrial (subsurface)
DTXK	84.27	4.74				11	1218365	481	2532.98	47.34	Jinwuousiales	c__Bathyarchaeia; o__B25; f__B25; g__B25; s__	GCA_012962555.1	NCBI	doi: 10.1038/s41396-020-0669-4	cas_adaptation			Mid-Cayman Rise Vent Fluids	Sediment (hydrothermal vent)
LUCC	74.3	1.32				12	818882	71	11533.5	50.5	Jinwuousiales	c__Bathyarchaeia; o__B25; f__B25; g__B25; s__B25	GCA_001593855.1	NCBI	doi: 10.3389/fmicb.2018.00193				marine sediment sample collected by push cores at a deep sea vent site during cruise AT15-25 on Alvin dive 4358; sediment was oily and the sediment surface was covered with a white microbial mat	Sediment (hydrothermal vent)
QMXU	86.45	0				17	1116001	174	6413.8	50.86	Jinwuousiales	c__Bathyarchaeia; o__B25; f__B25; g__B25; s__B25	GCA_003662305.1	NCBI	doi: 10.1186/s40793-022-00438-w	RM_type_IIG	RM_Type_IIG		deep-sea hydrothermal vent sediments from dive 4569_2 depth 21-24 cm	Sediment (hydrothermal vent)
QMYD	85.75	1.87	1			17	1057698	154	6868.17	51.9	Jinwuousiales	c__Bathyarchaeia; o__B25; f__B25; g__B25; s__B25	GCA_003662485.1	NCBI	doi: 10.1186/s40793-022-00438-w	cas_type_other	CAS_Class1-Type-I	I-A	deep-sea hydrothermal vent sediments from dive 4571_4 depth 12-15 cm	Sediment (hydrothermal vent)
QMYF	68.93	0.93				13	840820	178	4723.71	51.19	Jinwuousiales	c__Bathyarchaeia; o__B25; f__B25; g__B25; s__B25	GCA_003662515.1	NCBI	doi: 10.1186/s40793-022-00438-w	DMS_other			deep-sea hydrothermal vent sediments from dive 4571_4 depth 12-15 cm	Sediment (hydrothermal vent)
QMYK	80.51	4.05				18	923264	159	5806.69	50.63	Jinwuousiales	c__Bathyarchaeia; o__B25; f__B25; g__B25; s__B25	GCA_003662625.1	NCBI	doi: 10.1186/s40793-022-00438-w	DMS_other			deep-sea hydrothermal vent sediments from dive 4569_9 depth 9-12 cm	Sediment (hydrothermal vent)
NJEB	58.41	0	1			13	628054	80	7850.68	33.1	Jinwuousiales	c__Bathyarchaeia; o__B25; f__B25; g__EX4484-218; s__EX4484-218	GCA_002254975.1	NCBI	doi: 10.1186/s40168-017-0322-2	PDC-S09			deep-sea hydrothermal vent sediments from dive 4484	Sediment (hydrothermal vent)
PIYK	89.49	0	1	1		19	1310867	35	37453.3	33.44	Jinwuousiales	c__Bathyarchaeia; o__B25; f__B25; g__EX4484-218; s__EX4484-218	GCA_003604315.1	NCBI	doi: 10.1111/1462-2920.14568	PDC-S09, cas_type_I-A, DMS_other, cas_adaptation	CAS_Class1-Type-I	I-A	marine sediment sample collected at a deep sea vent site during cruise AT15-25 on Alvin dive 4460; sediment was oily and the sediment surface was covered with a white microbial mat	Sediment (hydrothermal vent)
QMXD	89.25	0.07				14	1300992	154	8448	39.11	Jinwuousiales	c__Bathyarchaeia; o__B25; f__B25; g__EX4484-218; s__EX4484-218	GCA_003661965.1	NCBI	doi: 10.1186/s40793-022-00438-w	DMS_other, RM_type_II	RM_Type_II		deep-sea hydrothermal vent sediments from dive 4569_2 depth 12-15 cm	Sediment (hydrothermal vent)
MTLX	97.09	6.47		2	2	19	1817752	57	31890.4	51.79	Jinwuousiales	c__Bathyarchaeia; o__B25; f__B25; g__JdFR-11; s__JdFR-11	GCA_002009985.2	NCBI	doi: 10.1038/sdata.2017.37, doi: 10.1126/sciadv.abm9651, doi: 10.3389/fmicb.2021.667944, doi: 10.7717/peerj.3134	argonaute_solo, RM_type_II, cas_type_III-D, cas_type_I-A, cas_type_other, PDC-S65, PDC-S01, HEC-05, DMS_other	CAS_Class1-Type-III, CAS_Class1-Type-I, RM_Type_IIG	I-A, III-D	basaltic crustal fluids	Terrestrial (subsurface)
MTLY	100	v		2	1	18	1725730	12	143811	51.94	Jinwuousiales	c__Bathyarchaeia; o__B25; f__B25; g__JdFR-11; s__JdFR-11	GCA_002011035.2	NCBI	doi: 10.1038/sdata.2017.37, doi: 10.1126/sciadv.abm9651, doi: 10.3389/fmicb.2021.667944, doi: 10.7717/peerj.3134	PDC-S01, RM_type_II, DMS_other, cas_type_III-D, HEC-05, cas_type_I-A, cas_type_other	RM_Type_II, CAS_Class1-Type-III, CAS_Class1-Type-I	I-A, III-D	basaltic crustal fluids	Terrestrial (subsurface)
QMXK	66.36	9.66				10	1029926	272	3786.49	36.28	Jinwuousiales	c__Bathyarchaeia; o__B25; f__B25; g__; s__	GCA_003662095.1	NCBI	doi: 10.1186/s40793-022-00438-w	cas_type_other, DMS_other, cas_adaptation	CAS_Class1-Type-III, RM_Type_IIG	III-A	deep-sea hydrothermal vent sediments from dive 4569_9 depth 9-12 cm	Sediment (hydrothermal vent)
QMXM	66.69	7.79				12	843372	126	6693.43	36.27	Jinwuousiales	c__Bathyarchaeia; o__B25; f__B25; g__; s__	GCA_003662145.1	NCBI	doi: 10.1186/s40793-022-00438-w	cas_adaptation, DMS_other, viperin_solo			deep-sea hydrothermal vent sediments from dive 4569_2 depth 12-15 cm	Sediment (hydrothermal vent)
QMYH	66.04	0	1	1		9	890676	192	4638.94	35.26	Jinwuousiales	c__Bathyarchaeia; o__B25; f__B25; g__; s__	GCA_003662565.1	NCBI	doi: 10.1186/s40793-022-00438-w	DMS_other, cas_type_other (partical)			deep-sea hydrothermal vent sediments from dive 4571_4 depth 12-15 cm	Sediment (hydrothermal vent)
JAFMQL	64.25	0.97		1	1	13	1515550	459	3301.85	52.02	Houtuarculales	c__Bathyarchaeia; o__40CM-2-53-6; f__40CM-2-53-6; g__40CM-2-53-6; s__	GCA_017354675.1	NCBI	doi: 10.1128/mbio.00016-22, doi: 10.1128/MRA.00414-21, doi: 10.1128/AEM.00947-21				Tumulitermes pastinator termite mound soil	Terrestrial (soil)
DAFH	85.28	4.85				14	1805477	205	8807.2	54.1	Houtuarculales	c__Bathyarchaeia; o__40CM-2-53-6; f__40CM-2-53-6; g__40CM-2-53-6; s__40CM-2-53-6	GCA_002495485.1	NCBI	doi.org/10.1038/s41564-017-0083-5	PDC-S70			soil	Terrestrial (soil)
VBAV	75.82	5.34				15	1588200	328	4842.07	51.81	Houtuarculales	c__Bathyarchaeia; o__40CM-2-53-6; f__40CM-2-53-6; g__40CM-2-53-6; s__40CM-2-53-6	GCA_005888625.1	NCBI	doi: 10.1038/s41564-019-0449-y, doi: 10.1128/msystems.00632-22, doi: 10.1038/s41396-020-0655-x, doi: 10.1038/s41396-021-01177-5, doi: 10.1128/mBio.00416-20				temperate grassland biome	Terrestrial (soil)
VBAW	95.15	5.18		2	1	19	2179949	159	13710.4	51.95	Houtuarculales	c__Bathyarchaeia; o__40CM-2-53-6; f__40CM-2-53-6; g__40CM-2-53-6; s__40CM-2-53-6	GCA_005888635.1	NCBI	doi: 10.1038/s41564-019-0449-y, doi: 10.1128/msystems.00632-22, doi: 10.1038/s41396-020-0655-x, doi: 10.1038/s41396-021-01177-5, doi: 10.1128/mBio.00416-20	DMS_other	RM_Type_II, Shedu		temperate grassland biome	Terrestrial (soil)
VBAX	88.32	1.4	1	1	1	19	1896249	147	12899.7	52.02	Houtuarculales	c__Bathyarchaeia; o__40CM-2-53-6; f__40CM-2-53-6; g__40CM-2-53-6; s__40CM-2-53-6	GCA_005883075.1	NCBI	doi: 10.1038/s41564-019-0449-y, doi: 10.1128/msystems.00632-22, doi: 10.1038/s41396-020-0655-x, doi: 10.1038/s41396-021-01177-5, doi: 10.1128/mBio.00416-20	DMS_other	RM_Type_IV		temperate grassland biome	Terrestrial (soil)
VBAY	76.05	1.87	1			17	1712672	287	5967.5	52.03	Houtuarculales	c__Bathyarchaeia; o__40CM-2-53-6; f__40CM-2-53-6; g__40CM-2-53-6; s__40CM-2-53-6	GCA_005883085.1	NCBI	doi: 10.1038/s41564-019-0449-y, doi: 10.1128/msystems.00632-22, doi: 10.1038/s41396-020-0655-x, doi: 10.1038/s41396-021-01177-5, doi: 10.1128/mBio.00416-20	PDC-S70			temperate grassland biome	Terrestrial (soil)
VBAZ	76.32	1.87	1			18	1555935	266	5849.38	53.34	Houtuarculales	c__Bathyarchaeia; o__40CM-2-53-6; f__40CM-2-53-6; g__40CM-2-53-6; s__40CM-2-53-6	GCA_005881655.1	NCBI	doi: 10.1038/s41564-019-0449-y, doi: 10.1128/msystems.00632-22, doi: 10.1038/s41396-020-0655-x, doi: 10.1038/s41396-021-01177-5, doi: 10.1128/mBio.00416-20				temperate grassland biome	Terrestrial (soil)
VBBB	77.43	1.94		2	1	19	1468624	168	8741.81	51.88	Houtuarculales	c__Bathyarchaeia; o__40CM-2-53-6; f__40CM-2-53-6; g__40CM-2-53-6; s__40CM-2-53-6	GCA_005882955.1	NCBI	doi: 10.1038/s41564-019-0449-y, doi: 10.1128/msystems.00632-22, doi: 10.1038/s41396-020-0655-x, doi: 10.1038/s41396-021-01177-5, doi: 10.1128/mBio.00416-20				temperate grassland biome	Terrestrial (soil)
VBBC	81.55	7.01		1	1	19	2193887	281	7807.43	51.88	Houtuarculales	c__Bathyarchaeia; o__40CM-2-53-6; f__40CM-2-53-6; g__40CM-2-53-6; s__40CM-2-53-6	GCA_005884235.1	NCBI	doi: 10.1038/s41564-019-0449-y, doi: 10.1128/msystems.00632-22, doi: 10.1038/s41396-020-0655-x, doi: 10.1038/s41396-021-01177-5, doi: 10.1128/mBio.00416-20	PDC-S45, cas_type_other (partical)			temperate grassland biome	Terrestrial (soil)
VBBD	82.55	1.01	1			18	1967130	92	21381.8	52.04	Houtuarculales	c__Bathyarchaeia; o__40CM-2-53-6; f__40CM-2-53-6; g__40CM-2-53-6; s__40CM-2-53-6	GCA_005882895.1	NCBI	doi: 10.1038/s41564-019-0449-y, doi: 10.1128/msystems.00632-22, doi: 10.1038/s41396-020-0655-x, doi: 10.1038/s41396-021-01177-5, doi: 10.1128/mBio.00416-20	DMS_other			temperate grassland biome	Terrestrial (soil)
VBBE	78.29	3.27	1			14	2025156	247	8199.01	51.84	Houtuarculales	c__Bathyarchaeia; o__40CM-2-53-6; f__40CM-2-53-6; g__40CM-2-53-6; s__40CM-2-53-6	GCA_005884605.1	NCBI	doi: 10.1038/s41564-019-0449-y, doi: 10.1128/msystems.00632-22, doi: 10.1038/s41396-020-0655-x, doi: 10.1038/s41396-021-01177-5, doi: 10.1128/mBio.00416-20				temperate grassland biome	Terrestrial (soil)
VBBF	84.14	1.94				18	2072006	61	33967.3	52.02	Houtuarculales	c__Bathyarchaeia; o__40CM-2-53-6; f__40CM-2-53-6; g__40CM-2-53-6; s__40CM-2-53-6	GCA_005884635.1	NCBI	doi: 10.1038/s41564-019-0449-y, doi: 10.1128/msystems.00632-22, doi: 10.1038/s41396-020-0655-x, doi: 10.1038/s41396-021-01177-5, doi: 10.1128/mBio.00416-20	DMS_other, PDC-S68			temperate grassland biome	Terrestrial (soil)
VBBG	80.69	2.8	1	1	1	15	1528055	235	6502.36	53.41	Houtuarculales	c__Bathyarchaeia; o__40CM-2-53-6; f__40CM-2-53-6; g__40CM-2-53-6; s__40CM-2-53-6	GCA_005882905.1	NCBI	doi: 10.1038/s41564-019-0449-y, doi: 10.1128/msystems.00632-22, doi: 10.1038/s41396-020-0655-x, doi: 10.1038/s41396-021-01177-5, doi: 10.1128/mBio.00416-20	ShosTA, DMS_other			temperate grassland biome	Terrestrial (soil)
VBBI	76.1	2.8		1		17	1571095	117	13428.2	53.36	Houtuarculales	c__Bathyarchaeia; o__40CM-2-53-6; f__40CM-2-53-6; g__40CM-2-53-6; s__40CM-2-53-6	GCA_005883755.1	NCBI	doi: 10.1038/s41564-019-0449-y, doi: 10.1128/msystems.00632-22, doi: 10.1038/s41396-020-0655-x, doi: 10.1038/s41396-021-01177-5, doi: 10.1128/mBio.00416-20	DMS_other, AbiE			temperate grassland biome	Terrestrial (soil)
VBBJ	68.54	1.4	1			14	1363180	182	7490	53.32	Houtuarculales	c__Bathyarchaeia; o__40CM-2-53-6; f__40CM-2-53-6; g__40CM-2-53-6; s__40CM-2-53-6	GCA_005883735.1	NCBI	doi: 10.1038/s41564-019-0449-y, doi: 10.1128/msystems.00632-22, doi: 10.1038/s41396-020-0655-x, doi: 10.1038/s41396-021-01177-5, doi: 10.1128/mBio.00416-20	DMS_other			temperate grassland biome	Terrestrial (soil)
VBBK	73.99	0.47	1	2	1	13	1099823	274	4013.95	53.31	Houtuarculales	c__Bathyarchaeia; o__40CM-2-53-6; f__40CM-2-53-6; g__40CM-2-53-6; s__40CM-2-53-6	GCA_005888705.1	NCBI	doi: 10.1038/s41564-019-0449-y, doi: 10.1128/msystems.00632-22, doi: 10.1038/s41396-020-0655-x, doi: 10.1038/s41396-021-01177-5, doi: 10.1128/mBio.00416-20				temperate grassland biome	Terrestrial (soil)
VBBL	73.14	5.23	1			18	1698746	167	10172.1	51.96	Houtuarculales	c__Bathyarchaeia; o__40CM-2-53-6; f__40CM-2-53-6; g__40CM-2-53-6; s__40CM-2-53-6	GCA_005884265.1	NCBI	doi: 10.1038/s41564-019-0449-y, doi: 10.1128/msystems.00632-22, doi: 10.1038/s41396-020-0655-x, doi: 10.1038/s41396-021-01177-5, doi: 10.1128/mBio.00416-20	DMS_other			temperate grassland biome	Terrestrial (soil)
VBBM	79.75	1.87	1			15	1500098	188	7979.24	51.88	Houtuarculales	c__Bathyarchaeia; o__40CM-2-53-6; f__40CM-2-53-6; g__40CM-2-53-6; s__40CM-2-53-6	GCA_005884215.1	NCBI	doi: 10.1038/s41564-019-0449-y, doi: 10.1128/msystems.00632-22, doi: 10.1038/s41396-020-0655-x, doi: 10.1038/s41396-021-01177-5, doi: 10.1128/mBio.00416-20	DMS_other			temperate grassland biome	Terrestrial (soil)
VBBO	74.77	0.93	1			16	1676054	204	8215.95	52.18	Houtuarculales	c__Bathyarchaeia; o__40CM-2-53-6; f__40CM-2-53-6; g__40CM-2-53-6; s__40CM-2-53-6	GCA_005882885.1	NCBI	doi: 10.1038/s41564-019-0449-y, doi: 10.1128/msystems.00632-22, doi: 10.1038/s41396-020-0655-x, doi: 10.1038/s41396-021-01177-5, doi: 10.1128/mBio.00416-20	DMS_other			temperate grassland biome	Terrestrial (soil)
VBBP	90.51	0.93				16	1924307	72	26726.5	51.91	Houtuarculales	c__Bathyarchaeia; o__40CM-2-53-6; f__40CM-2-53-6; g__40CM-2-53-6; s__40CM-2-53-6	GCA_005884195.1	NCBI	doi: 10.1038/s41564-019-0449-y, doi: 10.1128/msystems.00632-22, doi: 10.1038/s41396-020-0655-x, doi: 10.1038/s41396-021-01177-5, doi: 10.1128/mBio.00416-20	ShosTA			temperate grassland biome	Terrestrial (soil)
VBBQ	93.46	0.93				19	2014445	48	41967.6	51.98	Houtuarculales	c__Bathyarchaeia; o__40CM-2-53-6; f__40CM-2-53-6; g__40CM-2-53-6; s__40CM-2-53-6	GCA_005888755.1	NCBI	doi: 10.1038/s41564-019-0449-y, doi: 10.1128/msystems.00632-22, doi: 10.1038/s41396-020-0655-x, doi: 10.1038/s41396-021-01177-5, doi: 10.1128/mBio.00416-20				temperate grassland biome	Terrestrial (soil)
VBBR	89.41	2.8	1			19	2232448	193	11567.1	51.92	Houtuarculales	c__Bathyarchaeia; o__40CM-2-53-6; f__40CM-2-53-6; g__40CM-2-53-6; s__40CM-2-53-6	GCA_005881615.1	NCBI	doi: 10.1038/s41564-019-0449-y, doi: 10.1128/msystems.00632-22, doi: 10.1038/s41396-020-0655-x, doi: 10.1038/s41396-021-01177-5, doi: 10.1128/mBio.00416-20	argonaute_solo			temperate grassland biome	Terrestrial (soil)
VBBS	96.73	1.87		1	1	19	2195209	75	29269.5	51.72	Houtuarculales	c__Bathyarchaeia; o__40CM-2-53-6; f__40CM-2-53-6; g__40CM-2-53-6; s__40CM-2-53-6	GCA_005888745.1	NCBI	doi: 10.1038/s41564-019-0449-y, doi: 10.1128/msystems.00632-22, doi: 10.1038/s41396-020-0655-x, doi: 10.1038/s41396-021-01177-5, doi: 10.1128/mBio.00416-20		Rst_DUF4238		temperate grassland biome	Terrestrial (soil)
VBBT	88.79	5.61	1			18	1997423	182	10974.9	52.16	Houtuarculales	c__Bathyarchaeia; o__40CM-2-53-6; f__40CM-2-53-6; g__40CM-2-53-6; s__40CM-2-53-6	GCA_005881695.1	NCBI	doi: 10.1038/s41564-019-0449-y, doi: 10.1128/msystems.00632-22, doi: 10.1038/s41396-020-0655-x, doi: 10.1038/s41396-021-01177-5, doi: 10.1128/mBio.00416-20				temperate grassland biome	Terrestrial (soil)
VBBV	66.43	2.18	1			15	1314685	207	6351.14	52.02	Houtuarculales	c__Bathyarchaeia; o__40CM-2-53-6; f__40CM-2-53-6; g__40CM-2-53-6; s__40CM-2-53-6	GCA_005883695.1	NCBI	doi: 10.1038/s41564-019-0449-y, doi: 10.1128/msystems.00632-22, doi: 10.1038/s41396-020-0655-x, doi: 10.1038/s41396-021-01177-5, doi: 10.1128/mBio.00416-20	AbiE, argonaute_solo, RM_type_II			temperate grassland biome	Terrestrial (soil)
VBBA	84.58	6.85	1			17	1857064	447	4154.51	50.69	Houtuarculales	c__Bathyarchaeia; o__40CM-2-53-6; f__40CM-2-53-6; g__BA-13; s__BA-13	GCA_005888675.1	NCBI	doi: 10.1038/s41564-019-0449-y, doi: 10.1128/msystems.00632-22, doi: 10.1038/s41396-020-0655-x, doi: 10.1038/s41396-021-01177-5, doi: 10.1128/mBio.00416-20	PDC-S70, DMS_other			temperate grassland biome	Terrestrial (soil)
VBBH	82.24	5.14	1	1	1	17	2082389	350	5949.68	50.79	Houtuarculales	c__Bathyarchaeia; o__40CM-2-53-6; f__40CM-2-53-6; g__BA-13; s__BA-13	GCA_005888695.1	NCBI	doi: 10.1038/s41564-019-0449-y, doi: 10.1128/msystems.00632-22, doi: 10.1038/s41396-020-0655-x, doi: 10.1038/s41396-021-01177-5, doi: 10.1128/mBio.00416-20	PDC-S70			temperate grassland biome	Terrestrial (soil)
VBBN	94.86	1.87		1		19	2390752	72	33204.9	53.07	Houtuarculales	c__Bathyarchaeia; o__40CM-2-53-6; f__40CM-2-53-6; g__BA-19; s__BA-19	GCA_005888735.1	NCBI	doi: 10.1038/s41564-019-0449-y, doi: 10.1128/msystems.00632-22, doi: 10.1038/s41396-020-0655-x, doi: 10.1038/s41396-021-01177-5, doi: 10.1128/mBio.00416-20				temperate grassland biome	Terrestrial (soil)
VBBU	93.78	1.87		1		19	2654280	265	10016.2	52.9	Houtuarculales	c__Bathyarchaeia; o__40CM-2-53-6; f__40CM-2-53-6; g__BA-19; s__BA-19	GCA_005888795.1	NCBI	doi: 10.1038/s41564-019-0449-y, doi: 10.1128/msystems.00632-22, doi: 10.1038/s41396-020-0655-x, doi: 10.1038/s41396-021-01177-5, doi: 10.1128/mBio.00416-20	PDC-S70, DMS_other	RM_Type_II		temperate grassland biome	Terrestrial (soil)
JAGTQY	98.13	0.93	1	1	1	19	1485783	12	123815	30.94	Houtuarculales	c__Bathyarchaeia; o__40CM-2-53-6; f__DTDX01; g__DTDX01; s__	GCA_018396815.1	NCBI	doi: 10.1128/mSystems.00252-21, doi: 10.1128/msystems.01252-22, doi: 10.1128/mSystems.00606-21, doi: 10.1038/s41467-021-22736-6	cas_type_I-A, cas_type_other, DMS_other, cas_type_I-B1, RM_type_IIG	CAS_Class1-Type-I, CAS_Class1-Type-III, RM_Type_IIG	I-A, I-B, III-D	Hot spring sediment	Sediment (hot spring)
JAGTRF	97.2	0	1	1	2	17	1330871	24	55453	32.45	Houtuarculales	c__Bathyarchaeia; o__40CM-2-53-6; f__DTDX01; g__DTDX01; s__	GCA_018396775.1	NCBI	doi: 10.1128/mSystems.00252-21, doi: 10.1128/msystems.01252-22, doi: 10.1128/mSystems.00606-21, doi: 10.1038/s41467-021-22736-6	PDC-S01, PDC-S27, DMS_other			Hot spring sediment	Sediment (hot spring)
DRVB	87.85	0.93	1			16	982067	104	9442.95	30.03	Houtuarculales	c__Bathyarchaeia; o__40CM-2-53-6; f__DTDX01; g__DTDX01; s__DTDX01	GCA_011371795.1	NCBI	doi: 10.1128/mSystems.00795-19	DMS_other			mud, sediment	Sediment (hot spring)
DTDX	99.07	1.4	1	1		20	1395290	68	20519	30.81	Houtuarculales	c__Bathyarchaeia; o__40CM-2-53-6; f__DTDX01; g__DTDX01; s__DTDX01	GCA_011369655.1	NCBI	doi: 10.1128/mSystems.00795-19	PDC-S01, DMS_other, cas_type_other, cas_type_I-A	CAS_Class1-Type-I	I-A	hot spring sediment	Sediment (hot spring)
DTGB	96.26	1.29	1			18	1476624	155	9526.61	32.71	Houtuarculales	c__Bathyarchaeia; o__40CM-2-53-6; f__DTDX01; g__DTDX01; s__DTDX01	GCA_011338225.1	NCBI	doi: 10.1128/mSystems.00795-19	RM_type_II, DMS_other, PDC-S01, AbiE			mud, sediment	Sediment (hot spring)
DTXJ	81.31	4.28				8	1033652	408	2533.46	49.85	Houtuarculales	c__Bathyarchaeia; o__40CM-2-53-6; f__DTDX01; g__; s__	GCA_012962485.1	NCBI	doi: 10.1038/s41396-020-0669-4				Mid-Cayman Rise Vent Fluids	Sediment (hydrothermal vent)
JAGTRC	96.26	0.93	1	1	1	19	1753657	32	54801.8	52.83	Houtuarculales	c__Bathyarchaeia; o__40CM-2-53-6; f__DTGE01; g__DTGE01; s__	GCA_018396725.1	NCBI	doi: 10.1128/mSystems.00252-21, doi: 10.1128/msystems.01252-22, doi: 10.1128/mSystems.00606-21, doi: 10.1038/s41467-021-22736-6	DMS_other, cas_type_other, cas_type_I-B1, PDC-S70, PDC-S01, RM_type_II, PDC-S09, PDC-M05, PDC-S27, cas_adaptation	CAS_Class1-Type-I, RM_Type_II	I-B	Hot spring sediment	Sediment (hot spring)
DTGE	78.22	1.25	1			14	1245025	166	7500.15	52.47	Houtuarculales	c__Bathyarchaeia; o__40CM-2-53-6; f__DTGE01; g__DTGE01; s__DTGE01	GCA_011389385.1	NCBI	doi: 10.1128/mSystems.00795-19	PDC-S01, AbiE, cas_type_other, cas_type_I-B1	CAS_Class1-Type-I	I-B	mud, sediment	Sediment (hot spring)
DTOY	97.2	3.74		1		18	1798370	176	10218	49.1	Houtuarculales	c__Bathyarchaeia; o__40CM-2-53-6; f__DTGE01; g__DTOY01; s__DTOY01	GCA_011358085.1	NCBI	doi: 10.1128/mSystems.00795-19	PDC-S02, cas_type_other, PDC-S27, PDC-S01, AbiE	CAS_Class1-Type-I	I-B	mud, sediment	Sediment (hot spring)
CAIYXX	44.45	2.43				13	1196606	431	2776.35	49.94	Houtuarculales	c__Bathyarchaeia; o__40CM-2-53-6; f__FEN-987; g__FEN-987; s__	GCA_903930235.1	NCBI	public	AbiE, DMS_other, RM_type_II	AbiEii		freshwater sediment	Sediment (freshwater)
PMBQ	76.38	2.91	2			16	2711891	456	5947.13	49.96	Houtuarculales	c__Bathyarchaeia; o__40CM-2-53-6; f__FEN-987; g__FEN-987; s__FEN-987	GCA_003152955.1	NCBI	doi: 10.1038/s41396-020-00822-9, doi: 10.1128/mSystems.00299-20, doi: 10.1038/s41564-018-0190-y, doi: 10.1038/s41396-018-0065-5	PD-Lambda-2, ppl, AbiE, RM_type_I, Azaca, HEC-01, DMS_other, PDC-S15, gabija, kiwa, Lamassu_Family, SoFic, PDC-M70, PDC-S01, PDC-S18, HEC-06, pycsar_unknown, PifA	RM_Type_IIG, Gao_Ppl, AbiEii, RM_Type_I, Kiwa,		permafrost active layer soil	Terrestrial (permafrost)
Ga0111204	61.99	7.79				15	1510195	60	25169.9	34.45	Houtuarculales	c__Bathyarchaeia; o__40CM-2-53-6; f__; g__; s__	2654588078	IMG/M	doi: 10.1111/1462-2920.13142, doi: 10.1186/s40168-015-0077-6				Sulfate-methane transisition zone estuary sediments 16-26 cm	Sediment (estuary)
JAGTQO	81.55	0	1			16	1572962	132	11916.4	46.05	Houtuarculales	c__Bathyarchaeia; o__40CM-2-53-6; f__RBG-13-38-9; g__DTMT01; s__	GCA_018396565.1	NCBI	doi: 10.1128/mSystems.00252-21, doi: 10.1128/msystems.01252-22, doi: 10.1128/mSystems.00606-21, doi: 10.1038/s41467-021-22736-6	DMS_other, PDC-S70, PDC-S09, cas_type_I-A, cas_type_other	CAS_Class1-Type-I	I-A	Hot spring sediment	Sediment (hot spring)
JAGTQQ	69.54	0	1			16	1307740	187	6993.26	46.01	Houtuarculales	c__Bathyarchaeia; o__40CM-2-53-6; f__RBG-13-38-9; g__DTMT01; s__	GCA_018396425.1	NCBI	doi: 10.1128/mSystems.00252-21, doi: 10.1128/msystems.01252-22, doi: 10.1128/mSystems.00606-21, doi: 10.1038/s41467-021-22736-6	PDC-S70, cas_type_other	CAS_Class1-Type-I	I-A	Hot spring sediment	Sediment (hot spring)
JAGTRD	97.2	0	1	1	1	19	1630699	42	38826.2	45.49	Houtuarculales	c__Bathyarchaeia; o__40CM-2-53-6; f__RBG-13-38-9; g__DTMT01; s__	GCA_018396915.1	NCBI	doi: 10.1128/mSystems.00252-21, doi: 10.1128/msystems.01252-22, doi: 10.1128/mSystems.00606-21, doi: 10.1038/s41467-021-22736-6	DMS_other, PDC-S70, PDC-M05, PDC-S09, cas_adaptation			hot spring sediment	Sediment (hot spring)
DTMT	95.79	1.87	1	1	1	19	1610206	193	8343.04	46.36	Houtuarculales	c__Bathyarchaeia; o__40CM-2-53-6; f__RBG-13-38-9; g__DTMT01; s__DTMT01	GCA_011355205.1	NCBI	doi: 10.1128/mSystems.00795-19	DMS_other, cas_adaptation, PDC-S70, cas_type_other (undetermined), PDC-S09	CAS_Class1-Type-I, RM_Type_IIG		mud, sediment	Sediment (hot spring)
MEZD	81.31	2.8	1			15	1724111	48	35919	37.68	Houtuarculales	c__Bathyarchaeia; o__40CM-2-53-6; f__RBG-13-38-9; g__RBG-13-38-9; s__RBG-13-38-9	GCA_001775955.1	NCBI	doi: 10.1038/ncomms13219	DMS_other, PDC-S18, PDC-S70, PDC-S27, RM_type_IV	RM_Type_I, RM_Type_IV		Rifle background sediment; well D04 at 13ft depth	Terrestrial (subsurface)
SMYQ*	91.98	5.19	1			16	1820428	302	6027.91	41.82	Houtuarculales	c__Bathyarchaeia; o__40CM-2-53-6; f__RBG-13-38-9; g__RBG-13-38-9; s__RBG-13-38-9	GCA_007050885.1	NCBI	doi: 10.1038/s41396-020-00818-5, doi: 10.1186/s40168-020-00820-1	PDC-S70, PD-T4-6			mangrove sediments	Sediment (mangrove)
JAGTQV	75.24	0.97	1			17	1700603	156	10901.3	51.9	Houtuarculales	c__Bathyarchaeia; o__40CM-2-53-6; f__RBG-13-38-9; g__; s__	GCA_018397035.1	NCBI	doi: 10.1128/mSystems.00252-21, doi: 10.1128/msystems.01252-22, doi: 10.1128/mSystems.00606-21, doi: 10.1038/s41467-021-22736-6	DMS_other, PDC-S70, cas_type_other, cas_adaptation	CAS_Class1-Type-III	III-D	Hot spring sediment	Sediment (hot spring)
DQZG	25.15	2.8				9	321957	160	2012.23	59.07	Wuzhiqiibiales	c__Bathyarchaeia; o__TCS64; f__; g__; s__	GCA_011039555.1	NCBI	doi: 10.1128/mSystems.00795-19				marine hydrothermal sediment	Sediment (hydrothermal vent)
DTYB	56.78	0				11	986022	339	2908.62	59.29	Wuzhiqiibiales	c__Bathyarchaeia; o__TCS64; f__; g__; s__	GCA_012962085.1	NCBI	doi: 10.1038/s41396-020-0669-4	PDC-S70, cas_adaptation, PDC-S09			Mid-Cayman Rise Vent Fluids	Sediment (hydrothermal vent)
DQYX	39.64	1.94				2	569387	247	2305.21	55.95	Wuzhiqiibiales	c__Bathyarchaeia; o__TCS64; f__TCS64; g__B23; s__	GCA_011042135.1	NCBI	doi: 10.1128/mSystems.00795-19	cas_type_other, PDC-M05	CAS_Class1-Type-I	I-A	marine hydrothermal sediment	Sediment (hydrothermal vent)
PIYM	32.97	0				5	474510	62	7653.39	56.38	Wuzhiqiibiales	c__Bathyarchaeia; o__TCS64; f__TCS64; g__B23; s__	GCA_003601885.1	NCBI	doi: 10.1111/1462-2920.14568				marine sediment sample collected at a deep sea vent site during cruise AT15-25 on Alvin dive 4460; sediment was oily and the sediment surface was covered with a white microbial mat	Sediment (hydrothermal vent)
QMXO	50.87	5.14				14	964090	249	3871.85	52.22	Wuzhiqiibiales	c__Bathyarchaeia; o__TCS64; f__TCS64; g__B23; s__	GCA_003662185.1	NCBI	doi: 10.1186/s40793-022-00438-w	RM_type_I, DMS_other, PDC-S27, AbiE, PDC-S01	RM_Type_I, AbiEii		deep-sea hydrothermal vent sediments from dive 4569_2 depth 21-24 cm	Sediment (hydrothermal vent)
QMXW	54.29	7.15	1			11	1011763	355	2850.04	49.37	Wuzhiqiibiales	c__Bathyarchaeia; o__TCS64; f__TCS64; g__B23; s__	GCA_003662345.1	NCBI	doi: 10.1186/s40793-022-00438-w	RM_type_II, argonaute_solo, AbiE, cas_type_other (partical), PDC-S01, HEC-06, PDC-S27	RM_Type_II, AbiEii		deep-sea hydrothermal vent sediments from dive 4569_9 depth 0-3 cm	Sediment (hydrothermal vent)
LUCA	60.9	0	1			14	717825	75	9571	61.8	Wuzhiqiibiales	c__Bathyarchaeia; o__TCS64; f__TCS64; g__B23; s__B23	GCA_001593875.1	NCBI	public	DMS_other			marine sediment sample collected by push cores at a deep sea vent site during cruise AT15-25 on Alvin dive 4358; sediment was oily and the sediment surface was covered with a white microbial mat	Sediment (hydrothermal vent)
Ga0111229	73.36	13.01				16	1423268	77	18484	62.09	Wuzhiqiibiales	c__Bathyarchaeia; o__TCS64; f__TCS64; g__B46-G15; s__	2654588083	IMG/M	doi: 10.1111/1462-2920.13142, doi: 10.1186/s40168-015-0077-6	AbiE	AbiEii		Methane-rich estuary sediments 52-54 cm	Sediment (estuary)
QMXQ	75.86	1.32	1			16	1502241	209	7187.76	62.89	Wuzhiqiibiales	c__Bathyarchaeia; o__TCS64; f__TCS64; g__B46-G15; s__B46-G15	GCA_003662205.1	NCBI	doi: 10.1186/s40793-022-00438-w	DMS_other, cas_type_other	CAS_Class1-Type-I, CAS_Class1-Type-III, RM_Type_IIG	I-C	deep-sea hydrothermal vent sediments from dive 4569_2 depth 21-24 cm	Sediment (hydrothermal vent)
JACNKW	83.01	6.3				18	2239073	353	6342.98	58.4	Wuzhiqiibiales	c__Bathyarchaeia; o__TCS64; f__TCS64; g__GCA-2726865; s__GCA-2726865	GCA_014381835.1	NCBI	doi: 10.1186/s40793-021-00374-1, doi: 10.1038/s41396-020-00772-2	PDC-S04, AbiE, PD-T7-4, DMS_other	AbiEii		Suspended Particulate Matter (SPM) from the Black Sea western gyre	Marine
JADHWM	72.9	0				15	2128711	116	18351	58.18	Wuzhiqiibiales	c__Bathyarchaeia; o__TCS64; f__TCS64; g__GCA-2726865; s__GCA-2726865	GCA_016783485.1	NCBI	doi: 10.1186/s40793-021-00374-1，doi: 10.3389/fmicb.2020.01979	DMS_other, PD-T7-4, SoFic, PDC-M05			Brackish water, Black Sea St. 307	Marine
PBSW	92.99	3.31	1	1		19	1996248	85	23485.3	48.4	Wuzhiqiibiales	c__Bathyarchaeia; o__TCS64; f__TCS64; g__GCA-2726865; s__GCA-2726865	GCA_002726865.1	NCBI	doi: 10.1038/sdata.2017.203	DMS_other			marine water sample	Marine
PIYN	90.42	1.87	1	2	1	20	1527575	47	32501.6	58.43	Wuzhiqiibiales	c__Bathyarchaeia; o__TCS64; f__TCS64; g__PIYN01; s__PIYN01	GCA_003601775.1	NCBI	doi: 10.1111/1462-2920.14568	argonaute_type_I, DMS_other, PDC-S09			marine sediment sample collected at a deep sea vent site during cruise AT15-25 on Alvin dive 4460; sediment was oily and the sediment surface was covered with a white microbial mat	Sediment (hydrothermal vent)
QMYI	62.81	3.74		1	1	15	1005652	217	4634.34	57.67	Wuzhiqiibiales	c__Bathyarchaeia; o__TCS64; f__TCS64; g__PIYN01; s__PIYN01	GCA_003662585.1	NCBI	doi: 10.1186/s40793-022-00438-w	cas_type_other, PDC-S01, PDC-S09	CAS_Class1-Type-I	I-A	deep-sea hydrothermal vent sediments from dive 4569_2 depth 21-24 cm	Sediment (hydrothermal vent)
DQWF	47.22	0.97				10	544758	202	2696.82	58.42	Wuzhiqiibiales	c__Bathyarchaeia; o__TCS64; f__TCS64; g__RBG-16-57-9; s__	GCA_011042695.1	NCBI	doi: 10.1128/mSystems.00795-19				marine hydrothermal sediment	Sediment (hydrothermal vent)
DRMD	28.06	0.93				6	800532	269	2975.96	46.15	Wuzhiqiibiales	c__Bathyarchaeia; o__TCS64; f__TCS64; g__RBG-16-57-9; s__	GCA_011375165.1	NCBI	doi: 10.1128/mSystems.00795-19	viperin_solo, DMS_other	Nhi		marine hydrothermal sediment	Sediment (hydrothermal vent)
JACNHK	23.11	0				10	492202	140	3515.73	51.87	Wuzhiqiibiales	c__Bathyarchaeia; o__TCS64; f__TCS64; g__RBG-16-57-9; s__	GCA_014383635.1	NCBI	doi: 10.1186/s40793-021-00374-1, doi: 10.1038/s41396-020-00772-2				Suspended Particulate Matter (SPM) from the Black Sea western gyre	Marine
JACZJO	41.03	0				6	1016920	614	1656.22	49.46	Wuzhiqiibiales	c__Bathyarchaeia; o__TCS64; f__TCS64; g__RBG-16-57-9; s__	GCA_014860485.1	NCBI	doi: 10.1002/mbo3.1175	viperin_solo			Bothnian Sea site NB8 sediments 37-42 cm depth; used to inoculate methane- and iron-fed bioreactor (T0); bioreactor biomass 16 months after reactor inoculation (T1); and 29 months after reactor inoculation (T2)	Sediment (marine)
JAFGTA	82.51	2.8				19	2691853	230	11703.7	57.52	Wuzhiqiibiales	c__Bathyarchaeia; o__TCS64; f__TCS64; g__RBG-16-57-9; s__	GCA_016934355.1	NCBI	doi: 10.1128/mbio.00016-22, doi: 10.1128/MRA.00414-21, doi: 10.1128/AEM.00947-21	DMS_other, argonaute_type_I, PDC-M05, AbiE, PDC-S01	AbiEii		Freshwater Sediment	Sediment (freshwater)
LSCO	59.35	2.34	1	1	1	19	1556618	212	7342.54	44.7	Wuzhiqiibiales	c__Bathyarchaeia; o__TCS64; f__TCS64; g__RBG-16-57-9; s__	GCA_001577155.1	NCBI	public	DMS_other, AbiE, SoFic, PDC-S07	AbiEii		biofilm from deap sea brine pool	Marine
QMXL	56.78	1.87				12	1475537	247	5973.83	45.86	Wuzhiqiibiales	c__Bathyarchaeia; o__TCS64; f__TCS64; g__RBG-16-57-9; s__	GCA_003662125.1	NCBI	doi: 10.1186/s40793-022-00438-w	DMS_other, SoFic			deep-sea hydrothermal vent sediments from dive 4569_2 depth 12-15 cm	Sediment (hydrothermal vent)
SMYT*	77.88	0.68				13	1944508	613	3172.12	50.45	Wuzhiqiibiales	c__Bathyarchaeia; o__TCS64; f__TCS64; g__RBG-16-57-9; s__	GCA_007050865.1	NCBI	doi: 10.1038/s41396-020-00818-5, doi: 10.1186/s40168-020-00820-1	SoFic, PDC-S07			mangrove sediments	Sediment (mangrove)
SPBR	78.5	1.87		1	1	17	2421389	551	4394.54	47.21	Wuzhiqiibiales	c__Bathyarchaeia; o__TCS64; f__TCS64; g__RBG-16-57-9; s__	GCA_004525915.1	NCBI	public	SEFIR, DMS_other, SoFic, TerY-P, PDC-M05, PDC-S07	AbiEii, Gao_TerY		Bothnian Sea sediment, site NB8	Sediment (marine)
WJJC	87.85	5.61	1			20	2385999	226	10557.5	43.34	Wuzhiqiibiales	c__Bathyarchaeia; o__TCS64; f__TCS64; g__RBG-16-57-9; s__	GCA_014729945.1	NCBI	doi: 10.1186/s40168-020-00910-0	cas_type_other, SoFic, AbiE, PDC-S70, DMS_other, TerY-P, PDC-S07	CAS_Class1-Type-I, AbiEii, Nhi, Gao_TerY	I-B	microbial mat from hypersaline water environment	Marine
JABXKY	83.64	3.74		1	1	17	1753553	370	4739.33	53.78	Wuzhiqiibiales	c__Bathyarchaeia; o__TCS64; f__TCS64; g__RBG-16-57-9; s__RBG-16-57-9	GCA_013619005.1	NCBI	doi: 10.1038/s41396-020-00817-6	DMS_other, PDC-S07			marine sediment after 25 days of incubation with lipid additions	Sediment (marine)
MEZG	76.13	0	1			12	1215694	86	14136	61.18	Wuzhiqiibiales	c__Bathyarchaeia; o__TCS64; f__TCS64; g__RBG-16-57-9; s__RBG-16-57-9	GCA_001775965.1	NCBI	doi: 10.1038/ncomms13219	DMS_other, TerY-P, PDC-S70	Gao_TerY		Rifle background sediment; well D04 at 13ft depth	Terrestrial (subsurface)
MEZI	71.56	2.8	1			18	1523517	73	20870.1	59.46	Wuzhiqiibiales	c__Bathyarchaeia; o__TCS64; f__TCS64; g__RBG-16-57-9; s__RBG-16-57-9	GCA_001776015.1	NCBI	doi: 10.1038/ncomms13219	PDC-S70, TerY-P, PDC-S01	Gao_TerY		Rifle background sediment; well D04 at 16ft depth	Terrestrial (subsurface)
JABMRU	68.97	1.94				14	1707299	389	4388.94	57.94	Wuzhiqiibiales	c__Bathyarchaeia; o__TCS64; f__TCS64; g__; s__	GCA_013202225.1	NCBI	doi: 10.1186/s40168-023-01537-7, doi: 10.1186/s40168-021-00999-x	DMS_other, PDC-S70, SoFic, PD-T7-4, RM_type_I	RM_Type_I		High-Arctic meromictic Lake A	Sediment (freshwater)
JACNGA	56.67	1.25				12	1258606	283	4447.37	57.94	Wuzhiqiibiales	c__Bathyarchaeia; o__TCS64; f__TCS64; g__; s__	GCA_014384355.1	NCBI	doi: 10.1186/s40793-021-00374-1, doi: 10.1038/s41396-020-00772-2	PD-T7-4, AbiE, viperin_solo, PDC-S70	AbiEii, Viperin		Suspended Particulate Matter (SPM) from the Black Sea western gyre	Marine
JADHWN	74.3	1.94				19	2186194	83	26339.7	57.52	Wuzhiqiibiales	c__Bathyarchaeia; o__TCS64; f__TCS64; g__; s__	GCA_016783455.1	NCBI	doi: 10.1186/s40793-021-00374-1，doi: 10.3389/fmicb.2020.01979	AbiE, SoFic, PDC-S70, PD-T7-4, viperin_solo	AbiEii, Viperin		Brackish water, Black Sea St. 307	Marine
JAGTQJ	62.56	0				16	1422957	162	8783.69	52.3	Wuzhiqiibiales	c__Bathyarchaeia; o__TCS64; f__TCS64; g__; s__	GCA_018396515.1	NCBI	doi: 10.1128/mSystems.00252-21, doi: 10.1128/msystems.01252-22, doi: 10.1128/mSystems.00606-21, doi: 10.1038/s41467-021-22736-6	DMS_other, PDC-S01, PDC-S27, cas_type_other, cas_adaptation	CAS_Class1-Type-I	I-A	Hot spring sediment	Sediment (hot spring)
JAGTQU	92.99	0.93	1		1	20	1900590	91	20885.6	43.33	Wuzhiqiibiales	c__Bathyarchaeia; o__TCS64; f__TCS64; g__; s__	GCA_018396695.1	NCBI	doi: 10.1128/mSystems.00252-21, doi: 10.1128/msystems.01252-22, doi: 10.1128/mSystems.00606-21, doi: 10.1038/s41467-021-22736-6	cas_type_I-A, PDC-S01, AbiE, cas_type_other, RM_type_II, cas_type_I-B1, PDC-S70	CAS_Class1-Type-I, CAS_Class1-Type-III, RM_Type_II	I-A, I-B, III-D	Hot spring sediment	Sediment (hot spring)
JAGTQW	82.24	0.93				16	1316841	122	10793.8	43.26	Wuzhiqiibiales	c__Bathyarchaeia; o__TCS64; f__TCS64; g__; s__	GCA_018397005.1	NCBI	doi: 10.1128/mSystems.00252-21, doi: 10.1128/msystems.01252-22, doi: 10.1128/mSystems.00606-21, doi: 10.1038/s41467-021-22736-6	PDC-S01, AbiE			Hot spring sediment	Sediment (hot spring)
JAGTRB	94.86	0		1	1	20	1827238	43	42493.9	50.84	Wuzhiqiibiales	c__Bathyarchaeia; o__TCS64; f__TCS64; g__; s__	GCA_018396865.1	NCBI	doi: 10.1128/mSystems.00252-21, doi: 10.1128/msystems.01252-22, doi: 10.1128/mSystems.00606-21, doi: 10.1038/s41467-021-22736-6	PDC-S70, PDC-S01, PDC-S27, DMS_other, PDC-S09, cas_type_other	CAS_Class1-Type-III	I-B	Hot spring sediment	Sediment (hot spring)
SMYW*	56.16	1.55				8	1152944	416	2771.5	58.92	Wuzhiqiibiales	c__Bathyarchaeia; o__TCS64; f__TCS64; g__; s__	GCA_007049905.1	NCBI	doi: 10.1038/s41396-020-00818-5, doi: 10.1186/s40168-020-00820-1				mangrove sediments	Sediment (mangrove)
SOHX	89.25	1.94				16	1631483	396	4119.91	58.9	Wuzhiqiibiales	c__Bathyarchaeia; o__TCS64; f__TCS64; g__; s__	GCA_004377395.1	NCBI	doi: 10.3389/fmicb.2021.667944, doi: 10.3390/microorganisms7100468, doi: 10.1073/pnas.2002289117, doi: 10.1038/s41467-019-09747-0	PD-T7-4, DMS_other			deep sea sediments associated with petroleum seepage	Sediment (marine)
SOIQ	53.43	0.93				11	1184819	173	6848.66	59.76	Wuzhiqiibiales	c__Bathyarchaeia; o__TCS64; f__TCS64; g__; s__	GCA_004377085.1	NCBI	doi: 10.3389/fmicb.2021.667944, doi: 10.3390/microorganisms7100468, doi: 10.1073/pnas.2002289117, doi: 10.1038/s41467-019-09747-0	RM_type_II, PD-T7-4, PDC-M05	RM_Type_II		deep sea sediments associated with petroleum seepage	Sediment (marine)
WJIV	91.12	6.07		1	1	19	2769423	315	8791.82	41.91	Wuzhiqiibiales	c__Bathyarchaeia; o__TCS64; f__TCS64; g__; s__	GCA_014730055.1	NCBI	doi: 10.1186/s40168-020-00910-0	Shango, AbiE, PDC-S01	AbiEii		microbial mat from hypersaline water environment	Marine
CAIRMD	45.61	2.8	1			11	852571	344	2478.4	57.04	Wuzhiqiibiales	c__Bathyarchaeia; o__TCS64; f__TCS64; g__UBA8941; s__	GCA_903879595.1	NCBI	public				freshwater sediment	Sediment (freshwater)
CAITUQ	48.84	0.49	1			10	924281	353	2618.36	57	Wuzhiqiibiales	c__Bathyarchaeia; o__TCS64; f__TCS64; g__UBA8941; s__	GCA_903895615.1	NCBI	public				freshwater sediment	Sediment (freshwater)
Ga0334599	80.51	2.91	1		1	16	1705149	292	5839.55	58.33	Wuzhiqiibiales	c__Bathyarchaeia; o__TCS64; f__TCS64; g__UBA8941; s__	2814122924	IMG/M	public	DMS_other			Metagenomes from anaerobic digester of solid waste	Others
JADGNG	84.58	3.88	1	1	1	17	1606262	100	16062.6	56.91	Wuzhiqiibiales	c__Bathyarchaeia; o__TCS64; f__TCS64; g__UBA8941; s__	GCA_017883585.1	NCBI	public	DMS_other			permafrost soil	Terrestrial (permafrost)
JAFGHP	86.41	4.85		1	1	18	1792688	111	16150.3	32.92	Wuzhiqiibiales	c__Bathyarchaeia; o__TCS64; f__TCS64; g__UBA8941; s__	GCA_016930055.1	NCBI	doi: 10.1128/mbio.00016-22, doi: 10.1128/MRA.00414-21, doi: 10.1128/AEM.00947-21	PDC-S01, PDC-S07, DMS_other	RM_Type_IIG		Freshwater Sediment	Sediment (freshwater)
JAFNHF	18.69	0.47				3	219558	61	3599.31	52.65	Wuzhiqiibiales	c__Bathyarchaeia; o__TCS64; f__TCS64; g__UBA8941; s__	GCA_017884795.1	NCBI	doi: 10.1038/s41467-021-25983-9				freshwater lake sediment	Sediment (freshwater)
VGJH	83.96	3.27	1			18	1615704	350	4616.3	35.67	Wuzhiqiibiales	c__Bathyarchaeia; o__TCS64; f__TCS64; g__UBA8941; s__	GCA_016867505.1	NCBI	doi: 10.1099/mgen.0.000950, doi: 10.1038/s41396-021-00898-x	DMS_other, PDC-S01, SoFic, AbiE	AbiEii		freshwater lake	Freshwater
DUKA	76.6	2.8	1			15	1818014	240	7575.06	58.89	Wuzhiqiibiales	c__Bathyarchaeia; o__TCS64; f__TCS64; g__UBA8941; s__UBA8941	GCA_013329615.1	NCBI	doi.org/10.1038/nmicrobiol.2016.170	ShosTA, PDC-S02, PDC-S05, DMS_other			hydrocarbon	Terrestrial (subsurface)
MEZF	80.58	2.91	1		1	19	2081685	111	18753.9	51.8	Wuzhiqiibiales	c__Bathyarchaeia; o__TCS64; f__TCS64; g__UBA8941; s__UBA8941	GCA_001774245.1	NCBI	doi: 10.1038/ncomms13219	ShosTA, PDC-S37	RM_Type_II		Rifle background sediment; well D04 at 13ft depth	Terrestrial (subsurface)
DQXW	35.36	0.93	1			9	504320	135	3735.7	53.02	Zhuquarculales	c__Bathyarchaeia; o__EX4484-135; f__B24-G1; g__B24-G1; s__	GCA_011042195.1	NCBI	doi: 10.1128/mSystems.00795-19	PDC-S70			marine hydrothermal sediment	Sediment (hydrothermal vent)
DRAI	27.57	0.47				2	336534	168	2003.18	53.05	Zhuquarculales	c__Bathyarchaeia; o__EX4484-135; f__B24-G1; g__B24-G1; s__	GCA_011041845.1	NCBI	doi: 10.1128/mSystems.00795-19				marine hydrothermal sediment	Sediment (hydrothermal vent)
QMYG	56.25	0				10	721938	121	5966.43	54	Zhuquarculales	c__Bathyarchaeia; o__EX4484-135; f__B24-G1; g__B24-G1; s__B24-G1	GCA_003662535.1	NCBI	doi: 10.1186/s40793-022-00438-w				deep-sea hydrothermal vent sediments from dive 4569_9 depth 0-3 cm	Sediment (hydrothermal vent)
DQWU	53.67	3.27				11	886734	214	4143.62	60.42	Zhuquarculales	c__Bathyarchaeia; o__EX4484-135; f__EX4484-135; g__EX4484-135; s__	GCA_011042495.1	NCBI	doi: 10.1128/mSystems.00795-19	RM_type_IIG, cas_type_other	RM_Type_IIG		marine hydrothermal sediment	Sediment (hydrothermal vent)
DRAY	25.57	0.97				1	197424	101	1954.69	59.9	Zhuquarculales	c__Bathyarchaeia; o__EX4484-135; f__EX4484-135; g__EX4484-135; s__	GCA_011043975.1	NCBI	doi: 10.1128/mSystems.00795-19	HEC-01			marine hydrothermal sediment	Sediment (hydrothermal vent)
QMXP	60.05	4.52				14	910545	226	4028.96	61.92	Zhuquarculales	c__Bathyarchaeia; o__EX4484-135; f__EX4484-135; g__EX4484-135; s__	GCA_003662215.1	NCBI	doi: 10.1186/s40793-022-00438-w	RM_type_II			deep-sea hydrothermal vent sediments from dive 4571_4 depth 12-15 cm	Sediment (hydrothermal vent)
QMXR	59.2	6.76				15	1078400	296	3643.24	61.67	Zhuquarculales	c__Bathyarchaeia; o__EX4484-135; f__EX4484-135; g__EX4484-135; s__	GCA_003662245.1	NCBI	doi: 10.1186/s40793-022-00438-w	PDC-S70			deep-sea hydrothermal vent sediments from dive 4571_4 depth 12-15 cm	Sediment (hydrothermal vent)
QMYM	60.53	7.23				16	1036406	231	4486.61	62.25	Zhuquarculales	c__Bathyarchaeia; o__EX4484-135; f__EX4484-135; g__EX4484-135; s__	GCA_003662655.1	NCBI	doi: 10.1186/s40793-022-00438-w	RM_type_IIG	RM_Type_IIG		deep-sea hydrothermal vent sediments from dive 4569_9 depth 9-12 cm	Sediment (hydrothermal vent)
DQYM	88.71	3.27				19	1060883	257	4127.95	54.89	Zhuquarculales	c__Bathyarchaeia; o__EX4484-135; f__EX4484-135; g__EX4484-135; s__EX4484-135	GCA_011040545.1	NCBI	doi: 10.1128/mSystems.00795-19	cas_type_other (partical)			marine hydrothermal sediment	Sediment (hydrothermal vent)
NJEJ	73.83	0.93				17	976871	89	10976.1	58.77	Zhuquarculales	c__Bathyarchaeia; o__EX4484-135; f__EX4484-135; g__EX4484-135; s__EX4484-135	GCA_002255025.1	NCBI	doi: 10.1186/s40168-017-0322-2	cas_type_other, cas_type_I-A	CAS_Class1-Type-I	I-A	deep-sea hydrothermal vent sediments from dive 4484	Sediment (hydrothermal vent)
DQXQ	61.14	1.4	1			4	956419	234	4087.26	47.26	Baizomonadales	c__Bathyarchaeia; o__B26-1; f__B24-2; g__B24-2; s__B24-2	GCA_011043405.1	NCBI	doi: 10.1128/mSystems.00795-19	PDC-S09			marine hydrothermal sediment	Sediment (hydrothermal vent)
DQZP	31.22	0.93				8	345396	172	2008.12	47.23	Baizomonadales	c__Bathyarchaeia; o__B26-1; f__B24-2; g__B24-2; s__B24-2	GCA_011043015.1	NCBI	doi: 10.1128/mSystems.00795-19	cas_adaptation			marine hydrothermal sediment	Sediment (hydrothermal vent)
PCNA	96.88	1.01	1			16	1347170	92	14643.2	47.36	Baizomonadales	c__Bathyarchaeia; o__B26-1; f__B24-2; g__B24-2; s__B24-2	GCA_002490245.1	NCBI	public	DMS_other, PDC-S09			marine sediment sample collected by push cores at a deep sea vent site during cruise AT15-25 on Alvin dive 4358; sediment was oily and the sediment surface was covered with a white microbial mat	Sediment (hydrothermal vent)
PIYE	88.35	2.02				11	1132007	103	10990.4	47.09	Baizomonadales	c__Bathyarchaeia; o__B26-1; f__B24-2; g__B24-2; s__B24-2	GCA_003601655.1	NCBI	doi: 10.1111/1462-2920.14568	DMS_other			marine sediment sample collected at a deep sea vent site during cruise AT15-25 on Alvin dive 4460; sediment was oily and the sediment surface was covered with a white microbial mat	Sediment (hydrothermal vent)
QMXH	64.49	1.71				13	999599	242	4130.57	47.32	Baizomonadales	c__Bathyarchaeia; o__B26-1; f__B24-2; g__B24-2; s__B24-2	GCA_003662035.1	NCBI	doi: 10.1186/s40793-022-00438-w	PDC-S09			deep-sea hydrothermal vent sediments from dive 4569_9 depth 9-12 cm	Sediment (hydrothermal vent)
QMXZ	64.85	4.21	1			9	1126864	301	3743.73	45.66	Baizomonadales	c__Bathyarchaeia; o__B26-1; f__B24-2; g__B24-2; s__B24-2	GCA_003662395.1	NCBI	doi: 10.1186/s40793-022-00438-w	PDC-S01, cas_type_other, PDC-S27	CAS_Class1-Type-I	I-B	deep-sea hydrothermal vent sediments from dive 4569_9 depth 0-3 cm	Sediment (hydrothermal vent)
QMYL	74.63	1.87				13	1227202	231	5312.56	51.1	Baizomonadales	c__Bathyarchaeia; o__B26-1; f__B26-1; g__B17-G17; s__B17-G17	GCA_003662645.1	NCBI	doi: 10.1186/s40793-022-00438-w	cas_type_other	CAS_Class1-Type-III	III-D	deep-sea hydrothermal vent sediments from dive 4571_4 depth 12-15 cm	Sediment (hydrothermal vent)
DQYT	54.99	1.46				9	702815	242	2904.19	52.58	Baizomonadales	c__Bathyarchaeia; o__B26-1; f__B26-1; g__B26-1; s__B26-1	GCA_011042105.1	NCBI	doi: 10.1128/mSystems.00795-19				marine hydrothermal sediment	Sediment (hydrothermal vent)
LUCD	90.65	6.07				17	1348101	124	10871.8	52.68	Baizomonadales	c__Bathyarchaeia; o__B26-1; f__B26-1; g__B26-1; s__B26-1	GCA_001593925.1	NCBI	public	PDC-S01			marine sediment sample collected by push cores at a deep sea vent site during cruise AT15-25 on Alvin dive 4358; sediment was oily and the sediment surface was covered with a white microbial mat	Sediment (hydrothermal vent)
LUCE	92.99	3.81				17	1890193	73	25893.1	51.92	Baizomonadales	c__Bathyarchaeia; o__B26-1; f__B26-1; g__B26-1; s__B26-1	GCA_001593935.1	NCBI	doi: 10.3389/fmicb.2018.00193	HEC-01, PDC-S09			marine sediment sample collected by push cores at a deep sea vent site during cruise AT15-25 on Alvin dive 4358; sediment was oily and the sediment surface was covered with a white microbial mat	Sediment (hydrothermal vent)
NJDU	66.43	1.94	1			11	1136163	117	9710.79	51.61	Baizomonadales	c__Bathyarchaeia; o__B26-1; f__B26-1; g__B26-1; s__B26-1	GCA_002254475.1	NCBI	doi: 10.1186/s40168-017-0322-2	PDC-S70, PDC-S01, DMS_other, cas_type_other, PDC-S11, RM_type_II	CAS_Class1-Type-III, RM_Type_II	III-A	deep-sea hydrothermal vent sediments from dive 4484	Sediment (hydrothermal vent)
PIXY	46.96	2.34				6	503563	64	7868.17	53.6	Baizomonadales	c__Bathyarchaeia; o__B26-1; f__B26-1; g__B26-1; s__B26-1	GCA_003601595.1	NCBI	doi: 10.1111/1462-2920.14568				marine sediment sample collected at a deep sea vent site during cruise AT15-25 on Alvin dive 4460; sediment was oily and the sediment surface was covered with a white microbial mat	Sediment (hydrothermal vent)
PIYC	88.32	2.8				14	1331265	91	14629.3	51.9	Baizomonadales	c__Bathyarchaeia; o__B26-1; f__B26-1; g__B26-1; s__B26-1	GCA_003601845.1	NCBI	doi: 10.1111/1462-2920.14568	PDC-S01			marine sediment sample collected at a deep sea vent site during cruise AT15-25 on Alvin dive 4460; sediment was oily and the sediment surface was covered with a white microbial mat	Sediment (hydrothermal vent)
QMXF	69.38	1.94			1	12	1398678	399	3505.46	50.11	Baizomonadales	c__Bathyarchaeia; o__B26-1; f__B26-1; g__B26-1; s__B26-1	GCA_003662005.1	NCBI	doi: 10.1186/s40793-022-00438-w	RM_type_II, cas_type_other (partical)	RM_Type_II, CAS_Class1-Type-III		deep-sea hydrothermal vent sediments from dive 4569_9 depth 0-3 cm	Sediment (hydrothermal vent)
DRBU	48.18	4.21				11	1123011	294	3819.77	44.8	Baizomonadales	c__Bathyarchaeia; o__B26-1; f__B26-1; g__B63; s__	GCA_011042825.1	NCBI	doi: 10.1128/mSystems.00795-19	cas_type_other		I-A	marine hydrothermal sediment	Sediment (hydrothermal vent)
DTZG	61.65	0.93	1			7	1161223	374	3104.87	43.45	Baizomonadales	c__Bathyarchaeia; o__B26-1; f__B26-1; g__B63; s__	GCA_012961435.1	NCBI	doi: 10.1038/s41396-020-0669-4	PDC-S70, cas_type_other (partical)			Mid-Cayman Rise Vent Fluids	Sediment (hydrothermal vent)
PIYI	92.6	15.26	1			17	1879918	160	11749.5	43.09	Baizomonadales	c__Bathyarchaeia; o__B26-1; f__B26-1; g__B63; s__	GCA_003601715.1	NCBI	doi: 10.1111/1462-2920.14568	DMS_other, HEC-05, hma, argonaute_solo			marine sediment sample collected at a deep sea vent site during cruise AT15-25 on Alvin dive 4460; sediment was oily and the sediment surface was covered with a white microbial mat	Sediment (hydrothermal vent)
QMXJ	64.8	6.54	1	1	1	11	1485374	476	3120.53	43.99	Baizomonadales	c__Bathyarchaeia; o__B26-1; f__B26-1; g__B63; s__	GCA_003662085.1	NCBI	doi: 10.1186/s40793-022-00438-w	HEC-06, PDC-S09, PDC-S70, DMS_other, PDC-S01, RM_type_II, cas_type_other	RM_Type_II, Shedu, CAS_Class1-Type-III, RM_Type_IIG, CAS_Class1-Type-I, Retron_XI	I-B	deep-sea hydrothermal vent sediments from dive 4569_9 depth 0-3 cm	Sediment (hydrothermal vent)
QMXN	56.18	0.93	1			8	784285	193	4063.65	44.81	Baizomonadales	c__Bathyarchaeia; o__B26-1; f__B26-1; g__B63; s__	GCA_003662155.1	NCBI	doi: 10.1186/s40793-022-00438-w	AbiE, argonaute_solo			deep-sea hydrothermal vent sediments from dive 4569_2 depth 21-24 cm	Sediment (hydrothermal vent)
LUCF	59.81	0.93	1			11	859377	97	8859.56	53.87	Baizomonadales	c__Bathyarchaeia; o__B26-1; f__B26-1; g__B63; s__B63	GCA_001593845.1	NCBI	public				marine sediment sample collected by push cores at a deep sea vent site during cruise AT15-25 on Alvin dive 4358; sediment was oily and the sediment surface was covered with a white microbial mat	Sediment (hydrothermal vent)
PIYH	77.57	1.87	1			18	1257418	92	13667.6	42.73	Baizomonadales	c__Bathyarchaeia; o__B26-1; f__B26-1; g__B63; s__B63	GCA_003601695.1	NCBI	doi: 10.1111/1462-2920.14568	AbiE			marine sediment sample collected at a deep sea vent site during cruise AT15-25 on Alvin dive 4460; sediment was oily and the sediment surface was covered with a white microbial mat	Sediment (hydrothermal vent)
PIYJ	83.96	4.67				13	1202259	90	13358.4	44.83	Baizomonadales	c__Bathyarchaeia; o__B26-1; f__B26-1; g__B63; s__B63	GCA_003601725.1	NCBI	doi: 10.1111/1462-2920.14568	DMS_other, PDC-S70			marine sediment sample collected at a deep sea vent site during cruise AT15-25 on Alvin dive 4460; sediment was oily and the sediment surface was covered with a white microbial mat	Sediment (hydrothermal vent)
QMXE	83.64	6.07	2			20	1775367	207	8576.65	45.65	Baizomonadales	c__Bathyarchaeia; o__B26-1; f__B26-1; g__B63; s__B63	GCA_003661975.1	NCBI	doi: 10.1186/s40793-022-00438-w	PDC-S01, HEC-01, PDC-S70, cas_type_other	CAS_Class1-Type-III, RM_Type_IIG	III-D	deep-sea hydrothermal vent sediments from dive 4569_2 depth 12-15 cm	Sediment (hydrothermal vent)
QMXT	77.67	6.63	1			13	1039993	149	6979.82	42.21	Baizomonadales	c__Bathyarchaeia; o__B26-1; f__B26-1; g__B63; s__B63	GCA_003662275.1	NCBI	doi: 10.1186/s40793-022-00438-w				deep-sea hydrothermal vent sediments from dive 4569_2 depth 21-24 cm	Sediment (hydrothermal vent)
DSZX	33.08	0				7	381661	18	21203.4	43.05	Baizomonadales	c__Bathyarchaeia; o__B26-1; f__B26-1; g__DTEX01; s__	GCA_011367045.1	NCBI	doi: 10.1128/mSystems.00795-19				hot spring sediment	Sediment (hot spring)
DTAQ	42.08	0.97				4	526180	188	2798.83	44.9	Baizomonadales	c__Bathyarchaeia; o__B26-1; f__B26-1; g__DTEX01; s__	GCA_011364415.1	NCBI	doi: 10.1128/mSystems.00795-19	cas_type_other		III-D	hot spring sediment	Sediment (hot spring)
DTAS	30.18	0				7	275949	104	2653.36	43.35	Baizomonadales	c__Bathyarchaeia; o__B26-1; f__B26-1; g__DTEX01; s__	GCA_011366995.1	NCBI	doi: 10.1128/mSystems.00795-19		RM_Type_IIG		hot spring sediment	Sediment (hot spring)
DTBB	42.48	2.02				4	432220	129	3350.54	46.59	Baizomonadales	c__Bathyarchaeia; o__B26-1; f__B26-1; g__DTEX01; s__	GCA_011366925.1	NCBI	doi: 10.1128/mSystems.00795-19				hot spring sediment	Sediment (hot spring)
DTCR	29.51	0.31				3	274810	91	3019.89	46.78	Baizomonadales	c__Bathyarchaeia; o__B26-1; f__B26-1; g__DTEX01; s__	GCA_011363975.1	NCBI	doi: 10.1128/mSystems.00795-19				hot spring sediment	Sediment (hot spring)
DTDA	38.76	1.94				3	375098	148	2534.45	45.16	Baizomonadales	c__Bathyarchaeia; o__B26-1; f__B26-1; g__DTEX01; s__	GCA_011363885.1	NCBI	doi: 10.1128/mSystems.00795-19	cas_type_other	CAS_Class1-Type-III	III-D	hot spring sediment	Sediment (hot spring)
DTDB	29.04	0				9	360599	15	24039.9	43.21	Baizomonadales	c__Bathyarchaeia; o__B26-1; f__B26-1; g__DTEX01; s__	GCA_011363855.1	NCBI	doi: 10.1128/mSystems.00795-19				hot spring sediment	Sediment (hot spring)
DTDF	68.96	3.27	1			11	1142178	319	3580.5	42.3	Baizomonadales	c__Bathyarchaeia; o__B26-1; f__B26-1; g__DTEX01; s__	GCA_011362345.1	NCBI	doi: 10.1128/mSystems.00795-19	RM_type_II, PDC-S01	RM_Type_II		hot spring sediment	Sediment (hot spring)
DTEQ	46.53	1.94				12	1007380	107	9414.77	41	Baizomonadales	c__Bathyarchaeia; o__B26-1; f__B26-1; g__DTEX01; s__	GCA_011363675.1	NCBI	doi: 10.1128/mSystems.00795-19	argonaute_solo, PDC-S27, cbass_other, DMS_other			hot spring sediment	Sediment (hot spring)
DTFM	25.31	0			2	12	706863	66	10710	45.35	Baizomonadales	c__Bathyarchaeia; o__B26-1; f__B26-1; g__DTEX01; s__	GCA_011335145.1	NCBI	doi: 10.1128/mSystems.00795-19				hot spring sediment	Sediment (hot spring)
JAGTQA	88.32	0.93		1		14	1099659	75	14662.1	45.96	Baizomonadales	c__Bathyarchaeia; o__B26-1; f__B26-1; g__DTEX01; s__	GCA_018396975.1	NCBI	doi: 10.1128/mSystems.00252-21, doi: 10.1128/msystems.01252-22, doi: 10.1128/mSystems.00606-21, doi: 10.1038/s41467-021-22736-6	cbass_other			Hot spring sediment	Sediment (hot spring)
JAGTQB	99.07	4.21		1	1	19	1461834	42	34805.6	43.62	Baizomonadales	c__Bathyarchaeia; o__B26-1; f__B26-1; g__DTEX01; s__	GCA_018396995.1	NCBI	doi: 10.1128/mSystems.00252-21, doi: 10.1128/msystems.01252-22, doi: 10.1128/mSystems.00606-21, doi: 10.1038/s41467-021-22736-6	DMS_other, PDC-S01			Hot spring sediment	Sediment (hot spring)
JAGTQD	95.79	2.8	1			18	1489207	108	13789	42.65	Baizomonadales	c__Bathyarchaeia; o__B26-1; f__B26-1; g__DTEX01; s__	GCA_018396405.1	NCBI	doi: 10.1128/mSystems.00252-21, doi: 10.1128/msystems.01252-22, doi: 10.1128/mSystems.00606-21, doi: 10.1038/s41467-021-22736-6	argonaute_solo			Hot spring sediment	Sediment (hot spring)
JAGTQE	98.13	4.67		2		16	1451033	35	41458.1	44.45	Baizomonadales	c__Bathyarchaeia; o__B26-1; f__B26-1; g__DTEX01; s__	GCA_018396635.1	NCBI	doi: 10.1128/mSystems.00252-21, doi: 10.1128/msystems.01252-22, doi: 10.1128/mSystems.00606-21, doi: 10.1038/s41467-021-22736-6				Hot spring sediment	Sediment (hot spring)
JAGTQF	93.46	1.87				18	1320416	48	27508.7	43.49	Baizomonadales	c__Bathyarchaeia; o__B26-1; f__B26-1; g__DTEX01; s__	GCA_018396655.1	NCBI	doi: 10.1128/mSystems.00252-21, doi: 10.1128/msystems.01252-22, doi: 10.1128/mSystems.00606-21, doi: 10.1038/s41467-021-22736-6	cbass_other			Hot spring sediment	Sediment (hot spring)
JAGTQL	91.92	0.97				18	1736240	120	14468.7	42.87	Baizomonadales	c__Bathyarchaeia; o__B26-1; f__B26-1; g__DTEX01; s__	GCA_018396555.1	NCBI	doi: 10.1128/mSystems.00252-21, doi: 10.1128/msystems.01252-22, doi: 10.1128/mSystems.00606-21, doi: 10.1038/s41467-021-22736-6	PDC-S70, cas_type_other, PDC-S01, cas_adaptation, cbass_other	CAS_Class1-Type-III	III-D	Hot spring sediment	Sediment (hot spring)
JAGTRG	89.32	0.97		1	1	14	1389650	91	15270.9	42.77	Baizomonadales	c__Bathyarchaeia; o__B26-1; f__B26-1; g__DTEX01; s__	GCA_018396435.1	NCBI	doi: 10.1128/mSystems.00252-21, doi: 10.1128/msystems.01252-22, doi: 10.1128/mSystems.00606-21, doi: 10.1038/s41467-021-22736-6	cbass_other, PDC-S27, PDC-S01			Hot spring sediment	Sediment (hot spring)
JAGTRH	74.45	0.31				15	1570502	262	5994.28	41.23	Baizomonadales	c__Bathyarchaeia; o__B26-1; f__B26-1; g__DTEX01; s__	GCA_018396795.1	NCBI	doi: 10.1128/mSystems.00252-21, doi: 10.1128/msystems.01252-22, doi: 10.1128/mSystems.00606-21, doi: 10.1038/s41467-021-22736-6	PDC-S09, PDC-S27, DMS_other, cas_type_other, PDC-S70, RM_type_II		III-D	hot spring sediment	Sediment (hot spring)
DRZL	95.33	7.39			1	19	1655848	179	9250.55	41.35	Baizomonadales	c__Bathyarchaeia; o__B26-1; f__B26-1; g__DTEX01; s__DTEX01	GCA_011380195.1	NCBI	doi: 10.1128/mSystems.00795-19	cas_type_other (partical), cbass_other			hot spring sediment	Sediment (hot spring)
DSZQ	97.2	5.61			1	16	1592799	114	13971.9	44.64	Baizomonadales	c__Bathyarchaeia; o__B26-1; f__B26-1; g__DTEX01; s__DTEX01	GCA_011364715.1	NCBI	doi: 10.1128/mSystems.00795-19	cas_adaptation, DMS_other, cbass_other, cas_type_other (partical)	CAS_Class1-Type-III		hot spring sediment	Sediment (hot spring)
DTAW	92.52	5.14				17	1373376	169	8126.49	39.99	Baizomonadales	c__Bathyarchaeia; o__B26-1; f__B26-1; g__DTEX01; s__DTEX01	GCA_011366945.1	NCBI	doi: 10.1128/mSystems.00795-19	cas_type_I-A	CAS_Class1-Type-I	I-A	hot spring sediment	Sediment (hot spring)
DTAY	83.18	6.54				18	960654	83	11574.1	45.69	Baizomonadales	c__Bathyarchaeia; o__B26-1; f__B26-1; g__DTEX01; s__DTEX01	GCA_011364385.1	NCBI	doi: 10.1128/mSystems.00795-19	cas_type_other	CAS_Class1-Type-III	III-D	hot spring sediment	Sediment (hot spring)
DTBT	94.39	5.61			1	16	1672297	128	13064.8	44.35	Baizomonadales	c__Bathyarchaeia; o__B26-1; f__B26-1; g__DTEX01; s__DTEX01	GCA_011366715.1	NCBI	doi: 10.1128/mSystems.00795-19	DMS_other, RM_type_II, cbass_other	RM_Type_I		hot spring sediment	Sediment (hot spring)
DTBV	94.39	9.19				19	2788135	241	11569	40.14	Baizomonadales	c__Bathyarchaeia; o__B26-1; f__B26-1; g__DTEX01; s__DTEX01	GCA_011364185.1	NCBI	doi: 10.1128/mSystems.00795-19	cas_type_other, PD-T4-6, DMS_other, cas_type_I-A, argonaute_solo	CAS_Class1-Type-III, CAS_Class1-Type-I	I-A	hot spring sediment	Sediment (hot spring)
DTCP	95.33	8.16				20	1263979	73	17314.8	45.12	Baizomonadales	c__Bathyarchaeia; o__B26-1; f__B26-1; g__DTEX01; s__DTEX01	GCA_011363945.1	NCBI	doi: 10.1128/mSystems.00795-19				hot spring sediment	Sediment (hot spring)
DTEX	91.28	2.8				9	1200157	262	4580.75	43.47	Baizomonadales	c__Bathyarchaeia; o__B26-1; f__B26-1; g__DTEX01; s__DTEX01	GCA_011363705.1	NCBI	doi: 10.1128/mSystems.00795-19	PDC-S70, cbass_other			hot spring sediment	Sediment (hot spring)
JAGTQS	87.85	0			1	15	1408612	92	15311	42.33	Baizomonadales	c__Bathyarchaeia; o__B26-1; f__B26-1; g__PIYB01; s__	GCA_018397055.1	NCBI	doi: 10.1128/mSystems.00252-21, doi: 10.1128/msystems.01252-22, doi: 10.1128/mSystems.00606-21, doi: 10.1038/s41467-021-22736-6	PDC-S01, PDC-S70			Hot spring sediment	Sediment (hot spring)
JAGTRI	78.43	0	1	2	2	16	1202015	46	26130.8	41.4	Baizomonadales	c__Bathyarchaeia; o__B26-1; f__B26-1; g__PIYB01; s__	GCA_018397065.1	NCBI	doi: 10.1128/mSystems.00252-21, doi: 10.1128/msystems.01252-22, doi: 10.1128/mSystems.00606-21, doi: 10.1038/s41467-021-22736-6	PDC-S10, RM_type_II, PDC-S70, cas_adaptation, PDC-S01	RM_Type_II		Hot spring sediment	Sediment (hot spring)
NJDZ	56.96	7.12		1		11	880221	109	8075.42	46.72	Baizomonadales	c__Bathyarchaeia; o__B26-1; f__B26-1; g__PIYB01; s__PIYB01	GCA_002254965.1	NCBI	doi: 10.1186/s40168-017-0322-2	cas_type_other (partical)			deep-sea hydrothermal vent sediments from dive 4484	Sediment (hydrothermal vent)
PIYB	84.19	4.67				16	1251171	67	18674.2	46.82	Baizomonadales	c__Bathyarchaeia; o__B26-1; f__B26-1; g__PIYB01; s__PIYB01	GCA_003601835.1	NCBI	doi: 10.1111/1462-2920.14568	PDC-S01			marine sediment sample collected at a deep sea vent site during cruise AT15-25 on Alvin dive 4460; sediment was oily and the sediment surface was covered with a white microbial mat	Sediment (hydrothermal vent)
DRDG	64.05	8.88				15	1031654	253	4077.68	41.39	Baizomonadales	c__Bathyarchaeia; o__B26-1; f__B26-1; g__; s__	GCA_011043095.1	NCBI	doi: 10.1128/mSystems.00795-19	cas_adaptation			marine hydrothermal sediment	Sediment (hydrothermal vent)
DTZB	85.39	5.5				9	1588924	491	3236.1	39.71	Baizomonadales	c__Bathyarchaeia; o__B26-1; f__B26-1; g__; s__	GCA_012961545.1	NCBI	doi: 10.1038/s41396-020-0669-4	argonaute_solo, PDC-S70, AbiE, PDC-S01, cas_type_other, cas_adaptation, cbass_other, PDC-M05, DMS_other, PDC-S02	Shedu, CAS_Class1-Type-III, RM_Type_IV, CAS_Class1-Type-I	III-D	Mid-Cayman Rise Vent Fluids	Sediment (hydrothermal vent)
PIYL	37.7	0				9	597004	68	8779.47	44.33	Baizomonadales	c__Bathyarchaeia; o__B26-1; f__B26-1; g__; s__	GCA_003601735.1	NCBI	doi: 10.1111/1462-2920.14568				marine sediment sample collected at a deep sea vent site during cruise AT15-25 on Alvin dive 4460; sediment was oily and the sediment surface was covered with a white microbial mat	Sediment (hydrothermal vent)
JAACAL	80.99	18.31	5	2		17	1902980	383	4968.62	46.09	Baizomonadales	c__Bathyarchaeia; o__B26-1; f__BA1; g__B1-G15; s__	GCA_011774745.1	NCBI	public				Pelagic sediment	Sediment (marine)
QMYO	75.68	0			1	16	2560388	513	4991.01	41.57	Baizomonadales	c__Bathyarchaeia; o__B26-1; f__BA1; g__B1-G15; s__B1-G15	GCA_003662715.1	NCBI	doi: 10.1186/s40793-022-00438-w	PDC-S01, PDC-M05, DMS_other, PDC-M41, PD-T4-6, RM_type_II, cas_type_I-A	RM_Type_II, CAS_Class1-Type-I, Nhi	I-A	deep-sea hydrothermal vent sediments from dive 4569_2 depth 21-24 cm	Sediment (hydrothermal vent)
LIHJ	91.59	2.8		1		16	1931714	89	21704.7	47.09	Baizomonadales	c__Bathyarchaeia; o__B26-1; f__BA1; g__BA1; s__BA1	GCA_001399805.1	NCBI	doi: 10.1126/science.aac7745, doi: 10.1186/s12915-022-01348-6, doi: 10.3389/fmicb.2018.00193	PDC-S70			Formation waters from coalbed methane well	Terrestrial (subsurface)
DAEP	86.6	4.67	1	1		20	1574458	124	12697.2	44.22	Baizomonadales	c__Bathyarchaeia; o__B26-1; f__BA1; g__BA2; s__BA2	GCA_002509245.1	NCBI	doi.org/10.1038/s41564-017-0083-5	RM_type_II, argonaute_solo, PDC-S70, PDC-M05, PDC-S18, cas_adaptation, RM_type_I, PDC-S09, SoFic, PDC-S45	RM_Type_I		water	Terrestrial (subsurface)
LIHK	93.77	3.74	2	1		18	1455689	57	25538.4	44.2	Baizomonadales	c__Bathyarchaeia; o__B26-1; f__BA1; g__BA2; s__BA2	GCA_001399795.1	NCBI	doi: 10.1126/science.aac7745, doi: 10.1186/s12915-022-01348-6, doi: 10.3389/fmicb.2018.00193	PDC-M05, argonaute_solo, PDC-S70, SoFic, PDC-S09, DMS_other, cas_type_other, PDC-S45, PDC-S18, RM_type_II	CAS_Class1-Type-I	I-B	Formation waters from coalbed methane well	Terrestrial (subsurface)
DSEH	27.41	0				6	347550	159	2185.85	40.64	Baizomonadales	c__Bathyarchaeia; o__B26-1; f__BA1; g__BIN-L-1; s__	GCA_011056715.1	NCBI	doi: 10.1128/mSystems.00795-19				hot spring sediment	Sediment (hot spring)
JAFGGM	86.53	0.93	1			15	1142389	80	14279.9	42.8	Baizomonadales	c__Bathyarchaeia; o__B26-1; f__BA1; g__BIN-L-1; s__	GCA_016930555.1	NCBI	doi: 10.1128/mbio.00016-22, doi: 10.1128/MRA.00414-21, doi: 10.1128/AEM.00947-21				Freshwater Sediment	Sediment (freshwater)
PIXS	71.03	1.32	2	1		19	2333481	425	5490.54	43.5	Baizomonadales	c__Bathyarchaeia; o__B26-1; f__BA1; g__BIN-L-1; s__BIN-L-1	GCA_003096255.1	NCBI	doi: 10.1073/pnas.1718854115	PDC-S35, viperin_solo	Shedu		enrichment of abundant sedimentary Bathyarchaeota	Sediment (estuary)
PIXT	82.47	2.34				18	2245644	253	8876.06	41.65	Baizomonadales	c__Bathyarchaeia; o__B26-1; f__BA1; g__BIN-L-1; s__BIN-L-1	GCA_003096235.1	NCBI	doi: 10.1073/pnas.1718854115	viperin_solo, RM_type_II, PDC-S35			enrichment of abundant sedimentary Bathyarchaeota	Sediment (estuary)
SOJY	86.84	3.74	1			18	1586999	281	5647.68	43.35	Baizomonadales	c__Bathyarchaeia; o__B26-1; f__BA1; g__BIN-L-1; s__BIN-L-1	GCA_004376385.1	NCBI	doi: 10.3389/fmicb.2021.667944, doi: 10.3390/microorganisms7100468, doi: 10.1073/pnas.2002289117, doi: 10.1038/s41467-019-09747-0	thoeris_type_I, HEC-06, viperin_solo, HEC-09, DMS_other, PDC-S09	Thoeris2, BREX		deep sea sediments associated with petroleum seepage	Sediment (marine)
DSBI	87.54	8.72	1			19	1948371	286	6812.49	45.42	Baizomonadales	c__Bathyarchaeia; o__B26-1; f__BA1; g__; s__	GCA_011046065.1	NCBI	doi: 10.1128/mSystems.00795-19	AbiE, cas_type_other, PDC-S70, Mokosh_TypeII, PDC-S37, cas_adaptation, PDC-S09	RM_Type_II, PARIS_I_merge, AbiEii, CAS_Class1-Type-I, RM_Type_IV	I-B	hot spring sediment	Sediment (hot spring)
JAABWV	56.69	5.61				6	820945	214	3836.19	49.42	Baizomonadales	c__Bathyarchaeia; o__B26-1; f__BA1; g__; s__	GCA_011776625.1	NCBI	public				Pelagic sediment	Sediment (marine)
JACUTO	89.34	3.27		1	1	18	1674670	259	6465.91	45.2	Baizomonadales	c__Bathyarchaeia; o__B26-1; f__BA1; g__; s__	GCA_014859755.1	NCBI	doi: 10.3390/microorganisms8091333	PDC-S09, PDC-S70, DMS_other			bubbling pool in the central crater-like structure of an active mud volcano	Sediment (others)
SOHV	88.94	0.93	1			18	1140988	260	4388.42	44	Baizomonadales	c__Bathyarchaeia; o__B26-1; f__BA1; g__SOJZ01; s__SOJZ01	GCA_004377325.1	NCBI	doi: 10.3389/fmicb.2021.667944, doi: 10.3390/microorganisms7100468, doi: 10.1073/pnas.2002289117, doi: 10.1038/s41467-019-09747-0	AbiE, PDC-S70, HEC-06, DMS_other	AbiEii		deep sea sediments associated with petroleum seepage	Sediment (marine)
SOJZ	97.82	1.87	1	1	1	20	1889860	44	42951.4	43.23	Baizomonadales	c__Bathyarchaeia; o__B26-1; f__BA1; g__SOJZ01; s__SOJZ01	GCA_004376295.1	NCBI	doi: 10.3389/fmicb.2021.667944, doi: 10.3390/microorganisms7100468, doi: 10.1073/pnas.2002289117, doi: 10.1038/s41467-019-09747-0	PDC-S70, DMS_other, argonaute_solo, PDC-S11, SoFic			deep sea sediments associated with petroleum seepage	Sediment (marine)
CABWKM	34.08	3.4				7	683097	96	7115.59	48.97	Baizomonadales	c__Bathyarchaeia; o__B26-1; f__; g__; s__	GCA_902505595.1	NCBI	public				Sediment	Sediment (others)
DQZS	31.96	2.02	1			11	804697	281	2863.69	41.65	Baizomonadales	c__Bathyarchaeia; o__B26-1; f__; g__; s__	GCA_011044055.1	NCBI	doi: 10.1128/mSystems.00795-19	RM_type_II, cbass_type_I, cas_adaptation			marine hydrothermal sediment	Sediment (hydrothermal vent)
JAABWS	53.34	0				6	851142	247	3445.92	48.98	Baizomonadales	c__Bathyarchaeia; o__B26-1; f__; g__; s__	GCA_011776745.1	NCBI	public	cas_type_other	CAS_Class1-Type-I	I-G	Pelagic sediment	Sediment (marine)
JAABXT	57.48	0				6	1026952	321	3199.23	49.36	Baizomonadales	c__Bathyarchaeia; o__B26-1; f__; g__; s__	GCA_011776185.1	NCBI	public	cas_type_other	CAS_Class1-Type-I	I-G	Pelagic sediment	Sediment (marine)
JAABXZ	73.69	6.13	1			15	1629506	571	2853.78	46.41	Baizomonadales	c__Bathyarchaeia; o__B26-1; f__; g__; s__	GCA_011776045.1	NCBI	public				Pelagic sediment	Sediment (marine)
JAABYN	63.55	0.47				6	1020515	311	3281.4	49.36	Baizomonadales	c__Bathyarchaeia; o__B26-1; f__; g__; s__	GCA_011775725.1	NCBI	public	cas_type_other	CAS_Class1-Type-I	I-G	Pelagic sediment	Sediment (marine)
JAABYP	71.11	19.19	1	2	1	14	1252559	395	3171.04	46.56	Baizomonadales	c__Bathyarchaeia; o__B26-1; f__; g__; s__	GCA_011775735.1	NCBI	public				Pelagic sediment	Sediment (marine)
JAACAQ	62.69	0				6	921282	240	3838.68	49.29	Baizomonadales	c__Bathyarchaeia; o__B26-1; f__; g__; s__	GCA_011774665.1	NCBI	public	cas_type_other	CAS_Class1-Type-I	I-G	Pelagic sediment	Sediment (marine)
WAQA	90.19	1.87	1	1		16	1634887	255	6411.32	44.07	Baizomonadales	c__Bathyarchaeia; o__B26-1; f__; g__; s__	GCA_015520475.1	NCBI	doi: 10.1073/pnas.2019021117, doi: 10.1128/mbio.03313-22	cas_type_other (partical), PDC-S70, cbass_other, cas_adaptation			deep-sea hydrothermal deposit	Sediment (hydrothermal vent)
SOJC	93.69	3.88	1	1		12	1246070	142	8775.14	44.59	Baizomonadales	c__Bathyarchaeia; o__B26-1; f__SOJC01; g__SOJC01; s__SOJC01	GCA_004376645.1	NCBI	doi: 10.3389/fmicb.2021.667944, doi: 10.3390/microorganisms7100468, doi: 10.1073/pnas.2002289117, doi: 10.1038/s41467-019-09747-0				deep sea sediments associated with petroleum seepage	Sediment (marine)
PEWI	90.31	3.88	1		1	18	1429808	269	5315.27	47.44	Baizomonadales	c__Bathyarchaeia; o__B26-1; f__UBA233; g__20-14-0-80-47-9; s__20-14-0-80-47-9	GCA_002779555.1	NCBI	doi: 10.1038/s41564-017-0098-y	PDC-M05, PDC-S70, PDC-S09, RM_type_II			groundwater	Freshwater
JAENXI	85.11	4.67			1	13	1259452	408	3086.89	33.9	Baizomonadales	c__Bathyarchaeia; o__B26-1; f__UBA233; g__AD8-1; s__	GCA_016649625.1	NCBI	doi: 10.1186/s40168-021-01057-2	DMS_other, PD-T7-4			permafrost sediment	Terrestrial (permafrost)
Ga0111169	95.79	4.21	1			16	1583813	83	19082.1	32.43	Baizomonadales	c__Bathyarchaeia; o__B26-1; f__UBA233; g__AD8-1; s__AD8-1	2654587960	IMG/M	doi: 10.1111/1462-2920.13142, doi: 10.1186/s40168-015-0077-6	DMS_other, PD-T7-4			Sulfate-rich zone estuary sediments 8-12 cm	Sediment (estuary)
SMYU*	83.64	1.01	1			13	1018533	377	2701.68	34.72	Baizomonadales	c__Bathyarchaeia; o__B26-1; f__UBA233; g__AD8-1; s__AD8-1	GCA_007049995.1	NCBI	doi: 10.1038/s41396-020-00818-5, doi: 10.1186/s40168-020-00820-1				mangrove sediments	Sediment (mangrove)
JAFNEU	46.8	16.82				6	811478	225	3606.57	50.09	Baizomonadales	c__Bathyarchaeia; o__B26-1; f__UBA233; g__DRUK01; s__	GCA_017886115.1	NCBI	doi: 10.1038/s41467-021-25983-9	DMS_other			freshwater lake sediment	Sediment (freshwater)
JAFNFS	44.14	2.91	1			11	806256	172	4687.53	47.13	Baizomonadales	c__Bathyarchaeia; o__B26-1; f__UBA233; g__DRUK01; s__	GCA_017885625.1	NCBI	doi: 10.1038/s41467-021-25983-9	RM_type_II, DMS_other			freshwater lake sediment	Sediment (freshwater)
JAFNGJ	31.27	0				0	501092	135	3711.79	46.41	Baizomonadales	c__Bathyarchaeia; o__B26-1; f__UBA233; g__DRUK01; s__	GCA_017885285.1	NCBI	doi: 10.1038/s41467-021-25983-9	PD-T4-6			freshwater lake sediment	Sediment (freshwater)
JAFNHO	26.55	0				2	708950	185	3832.16	46.26	Baizomonadales	c__Bathyarchaeia; o__B26-1; f__UBA233; g__DRUK01; s__	GCA_017884685.1	NCBI	doi: 10.1038/s41467-021-25983-9	PDC-S45	RM_Type_II		freshwater lake sediment	Sediment (freshwater)
MEZE	88.35	11.17	1	1		13	1369378	92	14884.5	46.31	Baizomonadales	c__Bathyarchaeia; o__B26-1; f__UBA233; g__DRUK01; s__	GCA_001774235.1	NCBI	doi: 10.1038/ncomms13219				Rifle background sediment; well D04 at 13ft depth	Terrestrial (subsurface)
DRUK	85.68	4.64	1		1	19	1385290	324	4275.59	47.7	Baizomonadales	c__Bathyarchaeia; o__B26-1; f__UBA233; g__DRUK01; s__DRUK01	GCA_011370995.1	NCBI	doi: 10.1128/mSystems.00795-19	HEC-06, PDC-S27, PDC-S01			mud, sediment	Sediment (hot spring)
DRZF	65.3	0.93				15	614984	231	2662.27	46.94	Baizomonadales	c__Bathyarchaeia; o__B26-1; f__UBA233; g__DRVP01; s__	GCA_011375635.1	NCBI	doi: 10.1128/mSystems.00795-19				hot spring sediment	Sediment (hot spring)
DSZK	80.3	7.48	1			18	1625314	277	5867.56	44.61	Baizomonadales	c__Bathyarchaeia; o__B26-1; f__UBA233; g__DRVP01; s__	GCA_011364755.1	NCBI	doi: 10.1128/mSystems.00795-19	cas_type_I-B1, cas_adaptation, cas_type_other	CAS_Class1-Type-I	I-B	hot spring sediment	Sediment (hot spring)
DTCL	25.13	0.93	1			5	400069	101	3961.08	44.59	Baizomonadales	c__Bathyarchaeia; o__B26-1; f__UBA233; g__DRVP01; s__	GCA_011366515.1	NCBI	doi: 10.1128/mSystems.00795-19	DMS_other, ShosTA			hot spring sediment	Sediment (hot spring)
DTCS	81.23	8.08				17	2007835	440	4563.26	44.53	Baizomonadales	c__Bathyarchaeia; o__B26-1; f__UBA233; g__DRVP01; s__	GCA_011363965.1	NCBI	doi: 10.1128/mSystems.00795-19	TerY-P, cas_type_I-B1, DMS_other	Gao_TerY, CAS_Class1-Type-I, RM_Type_IIG	I-B	hot spring sediment	Sediment (hot spring)
DTFD	64.09	4.67				13	722636	208	3474.21	45.2	Baizomonadales	c__Bathyarchaeia; o__B26-1; f__UBA233; g__DRVP01; s__	GCA_011369495.1	NCBI	doi: 10.1128/mSystems.00795-19	PDC-S03			hot spring sediment	Sediment (hot spring)
JAGTQG	94.39	0.93	1	1	1	18	1245928	41	30388.5	46.02	Baizomonadales	c__Bathyarchaeia; o__B26-1; f__UBA233; g__DRVP01; s__	GCA_018396875.1	NCBI	doi: 10.1128/mSystems.00252-21, doi: 10.1128/msystems.01252-22, doi: 10.1128/mSystems.00606-21, doi: 10.1038/s41467-021-22736-6	DMS_other			Hot spring sediment	Sediment (hot spring)
JAGTQZ	99.07	2.8	1	1	1	20	1708761	9	189862	43.23	Baizomonadales	c__Bathyarchaeia; o__B26-1; f__UBA233; g__DRVP01; s__	GCA_018396705.1	NCBI	doi: 10.1128/mSystems.00252-21, doi: 10.1128/msystems.01252-22, doi: 10.1128/mSystems.00606-21, doi: 10.1038/s41467-021-22736-6	viperin_solo, DMS_other, PDC-S11			Hot spring sediment	Sediment (hot spring)
DRVK	99.07	4.98	1			18	1700407	112	15182.2	45.23	Baizomonadales	c__Bathyarchaeia; o__B26-1; f__UBA233; g__DRVP01; s__DRVP01	GCA_011374045.1	NCBI	doi: 10.1128/mSystems.00795-19	PDC-S70, DMS_other			Great Boiling Spring, Nevada	Sediment (hot spring)
DRVP	89.72	0.93			1	16	1329325	70	18990.4	45.16	Baizomonadales	c__Bathyarchaeia; o__B26-1; f__UBA233; g__DRVP01; s__DRVP01	GCA_011373965.1	NCBI	doi: 10.1128/mSystems.00795-19	PDC-S70			mud, sediment	Sediment (hot spring)
DSRW	59.35	0				10	557070	134	4157.24	45.03	Baizomonadales	c__Bathyarchaeia; o__B26-1; f__UBA233; g__DRVP01; s__DRVP01	GCA_011331435.1	NCBI	doi: 10.1128/mSystems.00795-19				Great Boiling Spring, Nevada	Sediment (hot spring)
DTAE	96.26	1.87	1			20	1351196	80	16890	47.25	Baizomonadales	c__Bathyarchaeia; o__B26-1; f__UBA233; g__DRVP01; s__DRVP01	GCA_011364585.1	NCBI	doi: 10.1128/mSystems.00795-19	DMS_other			hot spring sediment	Sediment (hot spring)
DTBW	96.26	2.8	1			20	1325535	84	15780.2	47.25	Baizomonadales	c__Bathyarchaeia; o__B26-1; f__UBA233; g__DRVP01; s__DRVP01	GCA_011366615.1	NCBI	doi: 10.1128/mSystems.00795-19	DMS_other			hot spring sediment	Sediment (hot spring)
DRVV	99.07	0	1		1	18	1602631	112	14309.2	43.62	Baizomonadales	c__Bathyarchaeia; o__B26-1; f__UBA233; g__DRVV01; s__DRVV01	GCA_011373895.1	NCBI	doi: 10.1128/mSystems.00795-19	cas_type_other, cas_type_I-A, PDC-S70, PDC-S01, RM_type_I, DMS_other, cas_type_I-B1	CAS_Class1-Type-I, RM_Type_I	I-A, I-B	Great Boiling Spring, Nevada	Sediment (hot spring)
DRXC	98.13	4.05	1	1		16	1519399	147	10336	44.02	Baizomonadales	c__Bathyarchaeia; o__B26-1; f__UBA233; g__DRVV01; s__DRVV01	GCA_011373445.1	NCBI	doi: 10.1128/mSystems.00795-19	cas_adaptation, PDC-S70, PDC-S11, RM_type_II, DMS_other			Great Boiling Spring, Nevada	Sediment (hot spring)
DSIX	36.81	0				6	422932	180	2349.62	43.47	Baizomonadales	c__Bathyarchaeia; o__B26-1; f__UBA233; g__DRVV01; s__DRVV01	GCA_011054285.1	NCBI	doi: 10.1128/mSystems.00795-19	cas_type_other	CAS_Class1-Type-I	I-A	Great Boiling Spring, Nevada	Sediment (hot spring)
DSPS	94.39	2.8	1			16	1452181	157	9249.56	43.95	Baizomonadales	c__Bathyarchaeia; o__B26-1; f__UBA233; g__DRVV01; s__DRVV01	GCA_011046575.1	NCBI	doi: 10.1128/mSystems.00795-19	cas_adaptation, PDC-S70, PDC-S11, cas_type_I-B1, DMS_other, cas_type_I-A, cas_type_other	CAS_Class1-Type-I	I-A, I-B	Great Boiling Spring, Nevada	Sediment (hot spring)
DTAV	91.19	2.34	1		1	15	1186411	134	8853.81	43.38	Baizomonadales	c__Bathyarchaeia; o__B26-1; f__UBA233; g__DRVV01; s__DRVV01	GCA_011369675.1	NCBI	doi: 10.1128/mSystems.00795-19	PDC-S70, DMS_other			Great Boiling Spring, Nevada	Sediment (hot spring)
DTEL	87.85	2.8	1			17	1564137	213	7343.37	43.7	Baizomonadales	c__Bathyarchaeia; o__B26-1; f__UBA233; g__DRVV01; s__DRVV01	GCA_011388725.1	NCBI	doi: 10.1128/mSystems.00795-19	PDC-S01, DMS_other, viperin_solo, RM_type_II			hot spring sediment	Sediment (hot spring)
DSJH	84.3	2.8	1			17	1363246	271	5030.43	45.48	Baizomonadales	c__Bathyarchaeia; o__B26-1; f__UBA233; g__DSLF01; s__DSLF01	GCA_011054055.1	NCBI	doi: 10.1128/mSystems.00795-19	cas_type_I-B1, ShosTA, PDC-S70, cas_type_I-A, DMS_other	RM_Type_IV, CAS_Class1-Type-I	I-A, I-B	hot spring sediment	Sediment (hot spring)
DSLF	99.07	4.21	1	1	1	20	1856325	1	1856325	45.63	Baizomonadales	c__Bathyarchaeia; o__B26-1; f__UBA233; g__DSLF01; s__DSLF01	GCA_011051215.1	NCBI	doi: 10.1128/mSystems.00795-19	PDC-S70, cas_type_other, cas_type_I-A, cas_type_I-B1, hma, DMS_other, RM_type_II, ShosTA	CAS_Class1-Type-I, RM_Type_IV	I-A, I-B	hot spring sediment	Sediment (hot spring)
DTQC	56.77	2.8	1			14	966460	283	3415.05	45.84	Baizomonadales	c__Bathyarchaeia; o__B26-1; f__UBA233; g__DSLF01; s__DSLF01	GCA_011332805.1	NCBI	doi: 10.1128/mSystems.00795-19				mud, sediment	Sediment (hot spring)
DSQS	34.11	2.8				3	420352	212	1982.79	41.78	Baizomonadales	c__Bathyarchaeia; o__B26-1; f__UBA233; g__DSLH01; s__	GCA_011331715.1	NCBI	doi: 10.1128/mSystems.00795-19		RM_Type_II		hot spring sediment	Sediment (hot spring)
DTJI	70.72	7.55				13	1483858	231	6423.63	43.03	Baizomonadales	c__Bathyarchaeia; o__B26-1; f__UBA233; g__DSLH01; s__	GCA_011370555.1	NCBI	doi: 10.1128/mSystems.00795-19	PDC-S11, cas_adaptation, PDC-S70, argonaute_solo, DMS_other, cas_type_III-C, RM_type_II, cas_type_other	RM_Type_I, CAS_Class1-Type-III	III-C	mud, sediment	Sediment (hot spring)
DSLH	99.07	4.67	1	1	1	20	1585621	10	158562	41.96	Baizomonadales	c__Bathyarchaeia; o__B26-1; f__UBA233; g__DSLH01; s__DSLH01	GCA_011053435.1	NCBI	doi: 10.1128/mSystems.00795-19	PDC-S01, cas_type_I-A, cas_type_III-F, PDC-S70, DMS_other, argonaute_solo, RM_type_III	RM_Type_IV, CAS_Class1-Type-I	Hybrid(I-A,III-F)	hot spring sediment	Sediment (hot spring)
JACIWH	87.31	6.54	1	1		17	1473991	610	2416.38	44.17	Baizomonadales	c__Bathyarchaeia; o__B26-1; f__UBA233; g__DSZD01; s__	GCA_014361045.1	NCBI	doi: 10.1021/acs.est.0c02071, doi: 10.1126/sciadv.abm9651	HEC-08, PDC-S70, cas_type_other, cas_adaptation	CAS_Class1-Type-III	III-D	Shengli oilfield at Shandong province	Terrestrial (subsurface)
DSZD	90.58	3.74	1	1		15	1164486	137	8499.9	41.12	Baizomonadales	c__Bathyarchaeia; o__B26-1; f__UBA233; g__DSZD01; s__DSZD01	GCA_011364805.1	NCBI	doi: 10.1128/mSystems.00795-19	cas_adaptation, cas_type_other	CAS_Class1-Type-I	I-A	hot spring sediment	Sediment (hot spring)
DTDK	89.29	4.67	1	1		12	1134334	176	6445.08	41.21	Baizomonadales	c__Bathyarchaeia; o__B26-1; f__UBA233; g__DSZD01; s__DSZD01	GCA_011366335.1	NCBI	doi: 10.1128/mSystems.00795-19				hot spring sediment	Sediment (hot spring)
JAGTRA	87.85	1.87	1		1	17	1076267	155	6943.66	41.67	Baizomonadales	c__Bathyarchaeia; o__B26-1; f__UBA233; g__DSZD01; s__DSZD01	GCA_018396935.1	NCBI	doi: 10.1128/mSystems.00252-21, doi: 10.1128/msystems.01252-22, doi: 10.1128/mSystems.00606-21, doi: 10.1038/s41467-021-22736-6	DMS_other			Hot spring sediment	Sediment (hot spring)
DTHR	91.59	2.8		1		10	1167267	157	7434.82	47.91	Baizomonadales	c__Bathyarchaeia; o__B26-1; f__UBA233; g__DTHR01; s__DTHR01	GCA_011334665.1	NCBI	doi: 10.1128/mSystems.00795-19	DMS_other			mud, sediment	Sediment (hot spring)
JACAEI	90.65	2.8	1		1	20	1501575	48	31282.8	40.74	Baizomonadales	c__Bathyarchaeia; o__B26-1; f__UBA233; g__JACAEI01; s__JACAEI01	GCA_013388905.1	NCBI	doi: 10.1038/s41396-020-00820-x	DMS_other			hot spring sediment	Sediment (hot spring)
JACAEK	97.2	2.8	1			20	1577876	58	27204.8	42.09	Baizomonadales	c__Bathyarchaeia; o__B26-1; f__UBA233; g__JACAEI01; s__JACAEI01	GCA_013388895.1	NCBI	doi: 10.1038/s41396-020-00820-x	PDC-S70, DMS_other, argonaute_type_I			hot spring sediment	Sediment (hot spring)
MTLT	37.38	2.8	1	1		16	735249	72	10211.8	38.33	Baizomonadales	c__Bathyarchaeia; o__B26-1; f__UBA233; g__JdFR-07; s__	GCA_002010955.1	NCBI	doi: 10.1038/sdata.2017.37, doi: 10.1126/sciadv.abm9651, doi: 10.3389/fmicb.2021.667944, doi: 10.7717/peerj.3134	cas_type_I-D, cas_type_other	CAS_Class1-Type-I, CAS_Class1-Type-III	I-D, III-D	basaltic crustal fluids	Terrestrial (subsurface)
MTLV	52.34	2.88	2	1	1	17	919095	45	20424.3	38.63	Baizomonadales	c__Bathyarchaeia; o__B26-1; f__UBA233; g__JdFR-07; s__	GCA_002010995.1	NCBI	doi: 10.1038/sdata.2017.37, doi: 10.1126/sciadv.abm9651, doi: 10.3389/fmicb.2021.667944, doi: 10.7717/peerj.3134	RM_type_II, DMS_other, PDC-S70, cas_type_I-A	CAS_Class1-Type-I	I-A	basaltic crustal fluids	Terrestrial (subsurface)
MTLW	28.65	0			1	10	498537	16	31158.6	39.04	Baizomonadales	c__Bathyarchaeia; o__B26-1; f__UBA233; g__JdFR-07; s__	GCA_002011005.1	NCBI	doi: 10.1038/sdata.2017.37, doi: 10.1126/sciadv.abm9651, doi: 10.3389/fmicb.2021.667944, doi: 10.7717/peerj.3134	PDC-S70, PDC-S01, PDC-S09			basaltic crustal fluids	Terrestrial (subsurface)
DRAB	75.24	6.31	1			11	864966	240	3604.03	41	Baizomonadales	c__Bathyarchaeia; o__B26-1; f__UBA233; g__JdFR-07; s__JdFR-07	GCA_011039475.1	NCBI	doi: 10.1128/mSystems.00795-19	cas_type_other (partical)	CAS_Class1-Type-I		marine hydrothermal sediment	Sediment (hydrothermal vent)
MTLU	64.49	0.74		1		14	907597	43	21106.9	38.74	Baizomonadales	c__Bathyarchaeia; o__B26-1; f__UBA233; g__JdFR-07; s__JdFR-07	GCA_002010975.1	NCBI	doi: 10.1038/sdata.2017.37, doi: 10.1126/sciadv.abm9651, doi: 10.3389/fmicb.2021.667944, doi: 10.7717/peerj.3134	PDC-S09, PDC-S01, PDC-S70, cas_adaptation, DMS_other			basaltic crustal fluids	Terrestrial (subsurface)
PIXZ	89.25	0.93				14	1094533	70	15636.2	40.83	Baizomonadales	c__Bathyarchaeia; o__B26-1; f__UBA233; g__JdFR-07; s__JdFR-07	GCA_003601605.1	NCBI	doi: 10.1111/1462-2920.14568				marine sediment sample collected at a deep sea vent site during cruise AT15-25 on Alvin dive 4460; sediment was oily and the sediment surface was covered with a white microbial mat	Sediment (hydrothermal vent)
PIYG	74.37	1.71	1			13	907528	84	10803.9	41.09	Baizomonadales	c__Bathyarchaeia; o__B26-1; f__UBA233; g__JdFR-07; s__JdFR-07	GCA_003601665.1	NCBI	doi: 10.1111/1462-2920.14568	DMS_other, viperin_solo			marine sediment sample collected at a deep sea vent site during cruise AT15-25 on Alvin dive 4460; sediment was oily and the sediment surface was covered with a white microbial mat	Sediment (hydrothermal vent)
QMXX	71.42	0.93	1	1		16	946513	201	4709.02	40.97	Baizomonadales	c__Bathyarchaeia; o__B26-1; f__UBA233; g__JdFR-07; s__JdFR-07	GCA_003662365.1	NCBI	doi: 10.1186/s40793-022-00438-w	DMS_other			deep-sea hydrothermal vent sediments from dive 4571_4 depth 0-3 cm	Sediment (hydrothermal vent)
CAIPNS	44.33	2.41				13	1366375	589	2319.82	43.25	Baizomonadales	c__Bathyarchaeia; o__B26-1; f__UBA233; g__PALSA-986; s__	GCA_903866495.1	NCBI	public	cas_adaptation, PDC-S01, DMS_other, PDC-S70, Menshen_other, VSPR, RM_type_II	RM_Type_II, RM_Type_IIG		pond	Freshwater
CAIWZQ	58.06	3.74	1			12	1235038	423	2919.71	46.87	Baizomonadales	c__Bathyarchaeia; o__B26-1; f__UBA233; g__PALSA-986; s__	GCA_903917225.1	NCBI	public				lake water	Freshwater
Ga0334611	95.33	6.54	1		1	20	2109201	148	14251.4	43.55	Baizomonadales	c__Bathyarchaeia; o__B26-1; f__UBA233; g__PALSA-986; s__	GCA_014894195.1	NCBI	doi: 10.1128/AEM.00972-21	PDC-S70, PDC-S27, PT_PbeABCD, cas_type_I-B1, cas_type_other, PDC-M05, DMS_other, RM_type_II, argonaute_solo, HEC-06, PDC-S01	CAS_Class1-Type-I, RM_Type_II	I-B	Metagenomes from anaerobic digester of solid waste	Others
JADBLY	58.41	4.67	1			12	1300573	410	3172.13	42.31	Baizomonadales	c__Bathyarchaeia; o__B26-1; f__UBA233; g__PALSA-986; s__	GCA_014894195.1	NCBI	doi: 10.1128/AEM.00972-21	PDC-S70, PDC-S09, SoFic, PDC-S04, PDC-S01, PDC-S27, DMS_other	RM_Type_IIG		ancient permafrost soil	Terrestrial (permafrost)
JAFNIC	17.29	0				3	240717	71	3390.38	42.72	Baizomonadales	c__Bathyarchaeia; o__B26-1; f__UBA233; g__PALSA-986; s__	GCA_017884385.1	NCBI	doi: 10.1038/s41467-021-25983-9	DMS_other			freshwater lake sediment	Sediment (freshwater)
PMAZ	74.59	5.14				11	2065301	305	6771.48	43.57	Baizomonadales	c__Bathyarchaeia; o__B26-1; f__UBA233; g__PALSA-986; s__	GCA_003152735.1	NCBI	doi: 10.1038/s41396-020-00822-9, doi: 10.1128/mSystems.00299-20, doi: 10.1038/s41564-018-0190-y, doi: 10.1038/s41396-018-0065-5	PDC-S70, PDC-S09, viperin_solo, DMS_other			permafrost active layer soil	Terrestrial (permafrost)
QJXQ*	38.47	1.87	1			2	475536	204	2331.06	41.86	Baizomonadales	c__Bathyarchaeia; o__B26-1; f__UBA233; g__PALSA-986; s__	GCA_003247875.1	NCBI	doi: 10.1128/mSystems.00795-19, doi: 10.1186/s40168-021-01202-x				marine hydrothermal sulfide sediment TVG11	Sediment (hydrothermal vent)
QKIA*	90.65	8.41	1		1	16	1641847	207	7931.63	41.11	Baizomonadales	c__Bathyarchaeia; o__B26-1; f__UBA233; g__PALSA-986; s__	GCA_003249775.1	NCBI	doi: 10.1128/mSystems.00795-19, doi: 10.1186/s40168-021-01202-x	septu_type_I, PDC-M01, PDC-S63, DMS_other	PARIS_I_merge		marine hydrothermal sulfide sediment TVG12	Sediment (hydrothermal vent)
SPBI	39.18	1.62				10	947893	326	2907.65	41.67	Baizomonadales	c__Bathyarchaeia; o__B26-1; f__UBA233; g__PALSA-986; s__	GCA_004526075.1	NCBI	public	viperin_solo, PDC-S70			Bothnian Sea sediment, site NB8	Sediment (marine)
WQTR	90.03	8.88	1	1		18	1504932	227	6629.66	37.39	Baizomonadales	c__Bathyarchaeia; o__B26-1; f__UBA233; g__PALSA-986; s__	GCA_009786205.1	NCBI	doi: 10.7717/peerj.8614. eCollection 2020	PDC-S13, DMS_other, PDC-S01, AbiE, PDC-S02, ietAS, PDC-M13, PDC-S27			P1 gut compartment	Termite gut
CAILEB	94.7	3.12	1			18	1758141	294	5980.07	46.47	Baizomonadales	c__Bathyarchaeia; o__B26-1; f__UBA233; g__PALSA-986; s__PALSA-986	GCA_903833115.1	NCBI	public	AbiE, PDC-S70, DMS_other, PDC-S35			lake water	Freshwater
CAINMP	41.61	2.65				4	508370	242	2100.7	43.7	Baizomonadales	c__Bathyarchaeia; o__B26-1; f__UBA233; g__PALSA-986; s__PALSA-986	GCA_903850805.1	NCBI	public	SoFic, PDC-S70			freshwater sediment	Sediment (freshwater)
CAIPJN	96.57	4.67	2			19	1997502	252	7926.6	45.98	Baizomonadales	c__Bathyarchaeia; o__B26-1; f__UBA233; g__PALSA-986; s__PALSA-986	GCA_903865415.1	NCBI	public	argonaute_solo, PDC-S35, PDC-S70, AbiE, RM_type_II, DMS_other	Viperin		lake water	Freshwater
CAISDU	98.13	4.67	3	1	1	20	2226504	103	21616.5	45.43	Baizomonadales	c__Bathyarchaeia; o__B26-1; f__UBA233; g__PALSA-986; s__PALSA-986	GCA_903884205.1	NCBI	public	PDC-S70, PDC-S01, AbiE, PDC-S35, PDC-M02, DMS_other, PDC-S09, RM_type_I	RM_Type_I		lake water	Freshwater
CAITLD	76.82	4.67	1			19	2065039	304	6792.89	45.77	Baizomonadales	c__Bathyarchaeia; o__B26-1; f__UBA233; g__PALSA-986; s__PALSA-986	GCA_903893145.1	NCBI	public	AbiE, PDC-S01, PDC-S35, DMS_other, PDC-S70, PDC-S09			lake water	Freshwater
CAIUPH	99.07	3.74	2	1	1	20	2047548	117	17500.4	45.8	Baizomonadales	c__Bathyarchaeia; o__B26-1; f__UBA233; g__PALSA-986; s__PALSA-986	GCA_903901015.1	NCBI	public	PDC-S70, DMS_other, AbiE, PDC-S35			lake water	Freshwater
CAIVIF	43.05	0				2	538346	223	2414.11	47.32	Baizomonadales	c__Bathyarchaeia; o__B26-1; f__UBA233; g__PALSA-986; s__PALSA-986	GCA_903905895.1	NCBI	public	PDC-S35, PDC-S70, Olokun			lake water	Freshwater
CAIXYC	55.7	3.74	1			17	1136193	392	2898.45	47.23	Baizomonadales	c__Bathyarchaeia; o__B26-1; f__UBA233; g__PALSA-986; s__PALSA-986	GCA_903923525.1	NCBI	public	DMS_other			lake water	Freshwater
DSXG	97.2	5.61	1	1	1	20	2229984	167	13353.2	46.67	Baizomonadales	c__Bathyarchaeia; o__B26-1; f__UBA233; g__PALSA-986; s__PALSA-986	GCA_011367965.1	NCBI	doi: 10.1128/mSystems.00795-19	DMS_other, PDC-S01, VSPR, RM_type_II	RM_Type_IIG		hot spring sediment	Sediment (hot spring)
DTQN	99.07	5.14	1	1	1	20	2759101	59	46764.4	46.23	Baizomonadales	c__Bathyarchaeia; o__B26-1; f__UBA233; g__PALSA-986; s__PALSA-986	GCA_011332615.1	NCBI	doi: 10.1128/mSystems.00795-19	PDC-S27, PDC-S70, PDC-S09, DMS_other, RM_type_II, HEC-05, RM_type_III, SoFic, PDC-S01, PDC-S35, RM_type_I	dCTPdeaminase, RM_Type_I		mud, sediment	Sediment (hot spring)
JAAYYI	97.2	5.61	3	1		19	2441274	127	19222.6	47.01	Baizomonadales	c__Bathyarchaeia; o__B26-1; f__UBA233; g__PALSA-986; s__PALSA-986	GCA_012515445.1	NCBI	doi: 10.1186/s13068-020-01679-y	PDC-S35, DMS_other			anaerobic digestion of organic wastes under variable temperature conditions and feedstocks	Others
PKYH	95.33	7.94	1	1	1	19	2545071	176	14460.6	42.81	Baizomonadales	c__Bathyarchaeia; o__B26-1; f__UBA233; g__PALSA-986; s__PALSA-986	GCA_003133625.1	NCBI	doi: 10.1038/s41396-020-00822-9, doi: 10.1128/mSystems.00299-20, doi: 10.1038/s41564-018-0190-y, doi: 10.1038/s41396-018-0065-5	PDC-S01, RM_type_II, SoFic, PDC-S45, DMS_other, PDC-S09, viperin_solo, PDC-S70, RM_type_I, AbiE, PDC-S35, PDC-S27	RM_Type_I, AbiEii		permafrost active layer soil	Terrestrial (permafrost)
PLLN	91.52	7.01	1			18	2369190	104	22780.7	44.34	Baizomonadales	c__Bathyarchaeia; o__B26-1; f__UBA233; g__PALSA-986; s__PALSA-986	GCA_003141295.1	NCBI	doi: 10.1038/s41396-020-00822-9, doi: 10.1128/mSystems.00299-20, doi: 10.1038/s41564-018-0190-y, doi: 10.1038/s41396-018-0065-5	RM_type_IIG, PDC-S09, DMS_other, PT_DndABCDE, PDC-S27, Lamassu_Family, RM_type_III, PDC-S70, septu_type_I, SoFic, argonaute_type_I, viperin_solo	RM_Type_IIG, Dnd_ABCDE, RM_Type_III, RM_Type_IIG, Septu		permafrost active layer soil	Terrestrial (permafrost)
PLNS	96.26	5.14	1	1	1	20	2394173	30	79805.8	44.32	Baizomonadales	c__Bathyarchaeia; o__B26-1; f__UBA233; g__PALSA-986; s__PALSA-986	GCA_003141855.1	NCBI	doi: 10.1038/s41396-020-00822-9, doi: 10.1128/mSystems.00299-20, doi: 10.1038/s41564-018-0190-y, doi: 10.1038/s41396-018-0065-5	argonaute_type_I, DMS_other, septu_type_I, PDC-S09, RM_type_IIG, Lamassu_Family, PDC-S70, PT_DndABCDE, viperin_solo, RM_type_III, SoFic	Septu, RM_Type_IIG, Dnd_ABCDE, RM_Type_III		permafrost active layer soil	Terrestrial (permafrost)
PLSP	95.72	5.61	1			20	3164738	171	18507.2	42.93	Baizomonadales	c__Bathyarchaeia; o__B26-1; f__UBA233; g__PALSA-986; s__PALSA-986	GCA_003165195.1	NCBI	doi: 10.1038/s41396-020-00822-9, doi: 10.1128/mSystems.00299-20, doi: 10.1038/s41564-018-0190-y, doi: 10.1038/s41396-018-0065-5	SoFic, PDC-S04, DMS_other, PDC-S70, ShosTA, RM_type_IV, PDC-S07, AbiE, hachiman_other, cas_type_other, cas_type_I-D, PDC-S01, PDC-S09, viperin_solo, PDC-S35, cas_type_I-B1, PDC-S27	RM_Type_II, AbiEii, Hachiman, CAS_Class1-Type-I, CAS_Class1-Type-I	I-B, I-D	permafrost active layer soil	Terrestrial (permafrost)
PLTA	98.6	7.48	1	2	1	19	3264811	61	53521.5	40.33	Baizomonadales	c__Bathyarchaeia; o__B26-1; f__UBA233; g__PALSA-986; s__PALSA-986	GCA_003164295.1	NCBI	doi: 10.1038/s41396-020-00822-9, doi: 10.1128/mSystems.00299-20, doi: 10.1038/s41564-018-0190-y, doi: 10.1038/s41396-018-0065-5	DMS_other, AbiE, PDC-S41, viperin_solo, cas_type_I-B1, cas_type_other, PDC-S70, argonaute_solo, PDC-S09, PDC-M19, PDC-S01, PDC-S27, PDC-S35, PDC-M30, PDC-M41	RM_Type_I, RM_Type_II, Shedu, CAS_Class1-Type-I, RM_Type_IIG	I-B	permafrost active layer soil	Terrestrial (permafrost)
PLYI	99.07	6.07	1	1	1	20	3506105	124	28275	42.32	Baizomonadales	c__Bathyarchaeia; o__B26-1; f__UBA233; g__PALSA-986; s__PALSA-986	GCA_003151735.1	NCBI	doi: 10.1038/s41396-020-00822-9, doi: 10.1128/mSystems.00299-20, doi: 10.1038/s41564-018-0190-y, doi: 10.1038/s41396-018-0065-5	DRT_class_II, DMS_other, PDC-S34, PDC-S09, PDC-S07, hachiman_type_I, PDC-S01, PDC-S35, PDC-S70, shedu, argonaute_solo, Lamassu_Family, SoFic, PDC-S04	Nhi, Hachiman, Shedu, RM_Type_I		permafrost active layer soil	Terrestrial (permafrost)
QYYE	89.79	3.74	1	1		18	2076091	227	9145.78	44.9	Baizomonadales	c__Bathyarchaeia; o__B26-1; f__UBA233; g__PALSA-986; s__PALSA-986	GCA_003589585.1	NCBI	public	argonaute_solo, cas_type_I-A, DMS_other, Lamassu_Family, PDC-S01, PDC-S27, PDC-S70, cas_type_other, PDC-S09	CAS_Class1-Type-I	I-A	subsurface fracture fluid	Terrestrial (subsurface)
WQRU	95.79	5.68	2	1	1	19	1762101	230	7661.31	37.84	Baizomonadales	c__Bathyarchaeia; o__B26-1; f__UBA233; g__PALSA-986; s__PALSA-986	GCA_009786585.1	NCBI	doi: 10.7717/peerj.8614. eCollection 2020	DMS_other, PDC-M13, AbiE, cas_type_I-B1, PD-Lambda-5, kiwa, PDC-S01, PDC-S05, RM_type_II, PDC-S02	AbiEii, CAS_Class1-Type-I, Kiwa, RM_Type_II	I-B	P1 gut compartment	Termite gut
WQSY	99.07	4.21	2	1		19	1808297	159	11372.9	37.81	Baizomonadales	c__Bathyarchaeia; o__B26-1; f__UBA233; g__PALSA-986; s__PALSA-986	GCA_009787585.1	NCBI	doi: 10.7717/peerj.8614. eCollection 2020	RM_type_II, PDC-S01, PDC-S13, PDC-M13, DMS_other, AbiE, PD-Lambda-5, kiwa, PDC-S05, PDC-S02	RM_Type_II, AbiEii, Kiwa, RM_Type_IV		P3 gut compartment	Termite gut
WQTO	99.07	4.21	2	1		19	1994150	212	9406.37	37.91	Baizomonadales	c__Bathyarchaeia; o__B26-1; f__UBA233; g__PALSA-986; s__PALSA-986	GCA_009786255.1	NCBI	doi: 10.7717/peerj.8614. eCollection 2020	PDC-S05, PDC-S02, RM_type_II, PDC-S13, PDC-S01, kiwa, DMS_other, PD-Lambda-5, AbiE, PDC-M13	RM_Type_II, RM_Type_IV, Kiwa, AbiEii		P4 gut compartment	Termite gut
WQVG	99.07	1.87	1			18	2139595	140	15282.8	43.42	Baizomonadales	c__Bathyarchaeia; o__B26-1; f__UBA233; g__PALSA-986; s__PALSA-986	GCA_009781675.1	NCBI	doi: 10.7717/peerj.8614. eCollection 2020	cas_type_I-B1, DMS_other, PDC-S02, PDC-S01, AbiE, PDC-S35, PDC-S13, VSPR, SoFic, PDC-S28	CAS_Class1-Type-I, AbiEii	I-B	P1 gut compartment	Termite gut
WQWQ	96.26	2.8	1			19	2080780	121	17196.5	43.38	Baizomonadales	c__Bathyarchaeia; o__B26-1; f__UBA233; g__PALSA-986; s__PALSA-986	GCA_009785285.1	NCBI	doi: 10.7717/peerj.8614. eCollection 2020	cas_type_I-B1, DMS_other, PDC-S01, PDC-S35, PDC-S13, VSPR, SoFic, PDC-S28	CAS_Class1-Type-I	I-B	P3 gut compartment	Termite gut
WQYG	96.26	6.31	3			19	2128005	163	13055.2	39.03	Baizomonadales	c__Bathyarchaeia; o__B26-1; f__UBA233; g__PALSA-986; s__PALSA-986	GCA_009781395.1	NCBI	doi: 10.7717/peerj.8614. eCollection 2020	PDC-S05, SoFic, PDC-M13, PDC-S01, DMS_other, PDC-S34, PDC-S02, PDC-S13, hma, cas_type_IV-B, ietAS, AbiE	Septu, AbiEii	IV-B	P3 gut compartment	Termite gut
WRCG	91.52	3.27	3			14	1167853	190	6146.59	38.17	Baizomonadales	c__Bathyarchaeia; o__B26-1; f__UBA233; g__PALSA-986; s__PALSA-986	GCA_009784175.1	NCBI	doi: 10.7717/peerj.8614. eCollection 2020	DMS_other, PDC-S01, PDC-S05, PDC-S02, SoFic			P3 gut compartment	Termite gut
WRCX	98.6	2.8	1	1	2	19	2243011	107	20962.7	43.28	Baizomonadales	c__Bathyarchaeia; o__B26-1; f__UBA233; g__PALSA-986; s__PALSA-986	GCA_009783705.1	NCBI	doi: 10.7717/peerj.8614. eCollection 2020	Mokosh_TypeII, PDC-M13, PDC-S22, ShosTA, VSPR, PDC-S01, PDC-S02, PDC-S35			P3 gut compartment	Termite gut
WREZ	96.19	3.27	3		1	16	1375305	225	6112.47	38.07	Baizomonadales	c__Bathyarchaeia; o__B26-1; f__UBA233; g__PALSA-986; s__PALSA-986	GCA_009779045.1	NCBI	doi: 10.7717/peerj.8614. eCollection 2020	DMS_other, PDC-S05, PDC-M13, SoFic, PDC-S01, ShosTA, PDC-S02, pycsar_effector, PDC-S13			P4 gut compartment	Termite gut
WRFL	99.07	3.74	1	1	2	20	2504117	128	19563.4	42.98	Baizomonadales	c__Bathyarchaeia; o__B26-1; f__UBA233; g__PALSA-986; s__PALSA-986	GCA_009778815.1	NCBI	doi: 10.7717/peerj.8614. eCollection 2020	Mokosh_TypeII, PDC-M13, PDC-S22, ShosTA, AbiE, DMS_other, dsr1, VSPR, PDC-S01, PDC-S02, PDC-S35, ietAS	RM_Type_I, Thoeris2		P4 gut compartment	Termite gut
WRGI	63.84	2.34	1			12	656967	123	5341.2	38.5	Baizomonadales	c__Bathyarchaeia; o__B26-1; f__UBA233; g__PALSA-986; s__PALSA-986	GCA_009787255.1	NCBI	doi: 10.7717/peerj.8614. eCollection 2020	DMS_other, PDC-S05, PDC-S01, cas_type_I-B1	RM_Type_I, CAS_Class1-Type-I	I-B	P3 gut compartment	Termite gut
WRGM	98.13	4.67	1	1	1	19	1587817	173	9178.13	38.88	Baizomonadales	c__Bathyarchaeia; o__B26-1; f__UBA233; g__PALSA-986; s__PALSA-986	GCA_009787175.1	NCBI	doi: 10.7717/peerj.8614. eCollection 2020	PDC-S51, SoFic, PDC-S01, PDC-S02, PDC-S05, RM_type_I, AbiE, cas_type_I-B1	RM_Type_I, AbiEii, CAS_Class1-Type-I	I-B	P4 gut compartment	Termite gut
WRJX	99.07	4.67				20	2179374	105	20755.9	39.31	Baizomonadales	c__Bathyarchaeia; o__B26-1; f__UBA233; g__PALSA-986; s__PALSA-986	GCA_009778385.1	NCBI	doi: 10.7717/peerj.8614. eCollection 2020	PDC-S05, PDC-S01, RM_type_II, PDC-S13, DMS_other, cas_type_I-B1, SoFic	RM_Type_II, CAS_Class1-Type-I, dCTPdeaminase	I-B	P4 gut compartment	Termite gut
WRNB	99.07	3.74	2	1	1	20	2287482	173	13222.4	35.58	Baizomonadales	c__Bathyarchaeia; o__B26-1; f__UBA233; g__PALSA-986; s__PALSA-986	GCA_009776805.1	NCBI	doi: 10.7717/peerj.8614. eCollection 2020	PDC-S01, RM_type_II, cas_type_other, cas_type_I-B1, PDC-S02, Mokosh_TypeII, AbiE, PDC-S05, RM_type_I, PDC-S34, PDC-S13, DMS_other, PDC-M13, ShosTA	RM_Type_II, CAS_Class1-Type-I, AbiEii, Septu, RM_Type_I	I-B	P4 gut compartment	Termite gut
QMYA	66.68	1.25	1			11	773739	174	4446.78	43.56	Baizomonadales	c__Bathyarchaeia; o__B26-1; f__UBA233; g__PIYA01; s__	GCA_003662425.1	NCBI	doi: 10.1186/s40793-022-00438-w	cas_type_other (partical), DMS_other	CAS_Class1-Type-III		deep-sea hydrothermal vent sediments from dive 4569_9 depth 9-12 cm	Sediment (hydrothermal vent)
DQYY	55.92	5.83	1			4	526035	210	2504.93	43.78	Baizomonadales	c__Bathyarchaeia; o__B26-1; f__UBA233; g__PIYA01; s__PIYA01	GCA_011042075.1	NCBI	doi: 10.1128/mSystems.00795-19	DMS_other			marine hydrothermal sediment	Sediment (hydrothermal vent)
PIYA	79.44	0.93				7	816136	77	10599.2	43.46	Baizomonadales	c__Bathyarchaeia; o__B26-1; f__UBA233; g__PIYA01; s__PIYA01	GCA_003601785.1	NCBI	doi: 10.1111/1462-2920.14568	DMS_other, RM_type_IIG	RM_Type_IIG		marine sediment sample collected at a deep sea vent site during cruise AT15-25 on Alvin dive 4460; sediment was oily and the sediment surface was covered with a white microbial mat	Sediment (hydrothermal vent)
QMXS	52.3	1.4				8	606224	177	3424.99	43.38	Baizomonadales	c__Bathyarchaeia; o__B26-1; f__UBA233; g__PIYA01; s__PIYA01	GCA_003662265.1	NCBI	doi: 10.1186/s40793-022-00438-w		RM_Type_IIG		deep-sea hydrothermal vent sediments from dive 4569_9 depth 0-3 cm	Sediment (hydrothermal vent)
QMXV	75.35	4.98	1	1		10	1068935	188	5685.82	43.6	Baizomonadales	c__Bathyarchaeia; o__B26-1; f__UBA233; g__PIYA01; s__PIYA01	GCA_003662325.1	NCBI	doi: 10.1186/s40793-022-00438-w				deep-sea hydrothermal vent sediments from dive 4571_4 depth 0-3 cm	Sediment (hydrothermal vent)
QMYP	93.15	3.12		1	1	17	1599602	226	7077.88	42.83	Baizomonadales	c__Bathyarchaeia; o__B26-1; f__UBA233; g__PIYA01; s__PIYA01	GCA_003662705.1	NCBI	doi: 10.1186/s40793-022-00438-w	PDC-S01, PDC-S70, AbiE, cas_type_other	AbiEii	I-A	deep-sea hydrothermal vent sediments from dive 4488_9 depth 4-6 cm	Sediment (hydrothermal vent)
PIYF	65.87	0				10	597499	66	9053.02	37.27	Baizomonadales	c__Bathyarchaeia; o__B26-1; f__UBA233; g__PIYF01; s__PIYF01	GCA_003601875.1	NCBI	doi: 10.1111/1462-2920.14568				marine sediment sample collected at a deep sea vent site during cruise AT15-25 on Alvin dive 4460; sediment was oily and the sediment surface was covered with a white microbial mat	Sediment (hydrothermal vent)
DRVM	60.75	9.81				18	799269	152	5258.35	46.05	Baizomonadales	c__Bathyarchaeia; o__B26-1; f__UBA233; g__; s__	GCA_011374055.1	NCBI	doi: 10.1128/mSystems.00795-19	PDC-S70			mud, sediment	Sediment (hot spring)
DTEZ	29.9	0.97	1			9	441691	184	2400.49	45.48	Baizomonadales	c__Bathyarchaeia; o__B26-1; f__UBA233; g__; s__	GCA_011363635.1	NCBI	doi: 10.1128/mSystems.00795-19		RM_Type_IIG		hot spring sediment	Sediment (hot spring)
DTFB	50.39	4.85				12	585669	169	3465.5	44.63	Baizomonadales	c__Bathyarchaeia; o__B26-1; f__UBA233; g__; s__	GCA_011369475.1	NCBI	doi: 10.1128/mSystems.00795-19				hot spring sediment	Sediment (hot spring)
DTIA	51.49	6.8	1			15	777958	175	4445.47	45.43	Baizomonadales	c__Bathyarchaeia; o__B26-1; f__UBA233; g__; s__	GCA_011334615.1	NCBI	doi: 10.1128/mSystems.00795-19	DMS_other, cas_type_other (partical)			mud, sediment	Sediment (hot spring)
DTID	49.07	6.85				11	748947	198	3782.56	40.9	Baizomonadales	c__Bathyarchaeia; o__B26-1; f__UBA233; g__; s__	GCA_011389215.1	NCBI	doi: 10.1128/mSystems.00795-19	RM_type_IIG, DMS_other	RM_Type_IIG		mud, sediment	Sediment (hot spring)
JADGNF	91.23	6.07		2	1	18	1732044	79	21924.6	46.57	Baizomonadales	c__Bathyarchaeia; o__B26-1; f__UBA233; g__; s__	GCA_017883615.1	NCBI	public	DMS_other, SoFic, viperin_solo, argonaute_solo			permafrost soil	Terrestrial (permafrost)
JAFNHW	17.96	0				1	390613	118	3310.28	45.03	Baizomonadales	c__Bathyarchaeia; o__B26-1; f__UBA233; g__; s__	GCA_017884485.1	NCBI	doi: 10.1038/s41467-021-25983-9	RM_type_II			freshwater lake sediment	Sediment (freshwater)
JAGTQH	75.4	0				12	1257489	358	3512.54	43.63	Baizomonadales	c__Bathyarchaeia; o__B26-1; f__UBA233; g__; s__	GCA_018396825.1	NCBI	doi: 10.1128/mSystems.00252-21, doi: 10.1128/msystems.01252-22, doi: 10.1128/mSystems.00606-21, doi: 10.1038/s41467-021-22736-6	RM_type_II			Hot spring sediment	Sediment (hot spring)
JAGTQI	83.18	1.87	1	1	1	19	1365935	83	16457	43.94	Baizomonadales	c__Bathyarchaeia; o__B26-1; f__UBA233; g__; s__	GCA_018396955.1	NCBI	doi: 10.1128/mSystems.00252-21, doi: 10.1128/msystems.01252-22, doi: 10.1128/mSystems.00606-21, doi: 10.1038/s41467-021-22736-6	DMS_other, RM_type_II, cas_type_other (partical)			Hot spring sediment	Sediment (hot spring)
JAGTQT	90.2	0.93	1			19	1643261	126	13041.8	45.09	Baizomonadales	c__Bathyarchaeia; o__B26-1; f__UBA233; g__; s__	GCA_018396615.1	NCBI	doi: 10.1128/mSystems.00252-21, doi: 10.1128/msystems.01252-22, doi: 10.1128/mSystems.00606-21, doi: 10.1038/s41467-021-22736-6	DMS_other, cas_type_other, PDC-S70, cas_type_I-B1, argonaute_solo	Nhi	I-B	Hot spring sediment	Sediment (hot spring)
PFIN	51.71	7.28				14	678723	256	2651.26	41.59	Baizomonadales	c__Bathyarchaeia; o__B26-1; f__UBA233; g__; s__	GCA_002782745.1	NCBI	doi: 10.1038/s41564-017-0098-y	PDC-S70, SoFic, PDC-S09, DMS_other, PD-T4-6			groundwater	Freshwater
PNIC	29.28	0				4	295809	29	10200.3	43.88	Baizomonadales	c__Bathyarchaeia; o__B26-1; f__UBA233; g__; s__	GCA_002871235.1	NCBI	doi: 10.1038/s41598-019-39576-6, doi: 10.3390/microorganisms7100468				hot spring	Hot spring
PNIF	61.99	2.8				9	597755	30	19925.2	42.51	Baizomonadales	c__Bathyarchaeia; o__B26-1; f__UBA233; g__; s__	GCA_002871255.1	NCBI	doi: 10.1038/s41598-019-39576-6, doi: 10.3390/microorganisms7100468	DMS_other			hot spring	Hot spring
PNIH	30.42	1.94				5	421985	84	5023.63	41.73	Baizomonadales	c__Bathyarchaeia; o__B26-1; f__UBA233; g__; s__	GCA_002871245.1	NCBI	doi: 10.1038/s41598-019-39576-6, doi: 10.3390/microorganisms7100468	PDC-S70			hot spring	Hot spring
QJWY*	26.79	2.8				6	399679	198	2018.58	43.7	Baizomonadales	c__Bathyarchaeia; o__B26-1; f__UBA233; g__; s__	GCA_003235175.1	NCBI	doi: 10.1128/mSystems.00795-19, doi: 10.1186/s40168-021-01202-x				marine hydrothermal sulfide sediment TVG11	Sediment (hydrothermal vent)
JAFGLT	90.65	7.01				16	1693721	119	14232.9	45.16	Baizomonadales	c__Bathyarchaeia; o__B26-1; f__UBA233; g__SG8-32-3; s__	GCA_016927895.1	NCBI	doi: 10.1128/mbio.00016-22, doi: 10.1128/MRA.00414-21, doi: 10.1128/AEM.00947-21	viperin_solo, DMS_other			Freshwater Sediment	Sediment (freshwater)
JAFGNM	83.64	6.07	1			17	1928651	133	14501.1	45.87	Baizomonadales	c__Bathyarchaeia; o__B26-1; f__UBA233; g__SG8-32-3; s__	GCA_016927015.1	NCBI	doi: 10.1128/mbio.00016-22, doi: 10.1128/MRA.00414-21, doi: 10.1128/AEM.00947-21	DMS_other, PDC-M41, PDC-S11, RM_type_I	RM_Type_I		Freshwater Sediment	Sediment (freshwater)
QJVK*	34.17	1.85				7	460855	126	3657.58	44.07	Baizomonadales	c__Bathyarchaeia; o__B26-1; f__UBA233; g__SG8-32-3; s__	GCA_003235725.1	NCBI	doi: 10.1128/mSystems.00795-19, doi: 10.1186/s40168-021-01202-x				marine hydrothermal sulfide sediment TVG11	Sediment (hydrothermal vent)
QKBX*	26.26	0		1		4	272161	75	3628.81	44.37	Baizomonadales	c__Bathyarchaeia; o__B26-1; f__UBA233; g__SG8-32-3; s__	GCA_003246955.1	NCBI	doi: 10.1128/mSystems.00795-19, doi: 10.1186/s40168-021-01202-x				marine hydrothermal sulfide sediment TVG12	Sediment (hydrothermal vent)
QKGC*	27.89	0	1			2	320667	155	2068.82	44.72	Baizomonadales	c__Bathyarchaeia; o__B26-1; f__UBA233; g__SG8-32-3; s__	GCA_003250545.1	NCBI	doi: 10.1128/mSystems.00795-19, doi: 10.1186/s40168-021-01202-x	PDC-S64			marine hydrothermal sulfide sediment TVG12	Sediment (hydrothermal vent)
SMYR*	60.77	2.58	1			9	606417	177	3426.08	41.61	Baizomonadales	c__Bathyarchaeia; o__B26-1; f__UBA233; g__SG8-32-3; s__	GCA_007050015.1	NCBI	doi: 10.1038/s41396-020-00818-5, doi: 10.1186/s40168-020-00820-1	viperin_solo			mangrove sediments	Sediment (mangrove)
SMYS*	85.83	7.32				19	1698623	399	4257.2	41.82	Baizomonadales	c__Bathyarchaeia; o__B26-1; f__UBA233; g__SG8-32-3; s__	GCA_007050875.1	NCBI	doi: 10.1038/s41396-020-00818-5, doi: 10.1186/s40168-020-00820-1				mangrove sediments	Sediment (mangrove)
SMYV*	73.23	0.97	3			16	1214426	348	3489.73	42.96	Baizomonadales	c__Bathyarchaeia; o__B26-1; f__UBA233; g__SG8-32-3; s__	GCA_007049975.1	NCBI	doi: 10.1038/s41396-020-00818-5, doi: 10.1186/s40168-020-00820-1				mangrove sediments	Sediment (mangrove)
Ga0111168	50.54	0				4	668322	47	14219.6	44.01	Baizomonadales	c__Bathyarchaeia; o__B26-1; f__UBA233; g__SG8-32-3; s__SG8-32-3	2654587961	IMG/M	doi: 10.1111/1462-2920.13142, doi: 10.1186/s40168-015-0077-6	DMS_other			Sulfate-rich zone estuary sediments 8-12 cm	Sediment (estuary)
SMYP*	95.33	3.27	2			14	1591409	183	8696.22	43.31	Baizomonadales	c__Bathyarchaeia; o__B26-1; f__UBA233; g__SG8-32-3; s__SG8-32-3	GCA_007050895.1	NCBI	doi: 10.1038/s41396-020-00818-5, doi: 10.1186/s40168-020-00820-1	DMS_other			mangrove sediments	Sediment (mangrove)
JACUTN	85.51	0.07	1			13	1046189	175	5978.22	42.11	Baizomonadales	c__Bathyarchaeia; o__B26-1; f__UBA233; g__SOJA01; s__	GCA_014859805.1	NCBI	doi: 10.3390/microorganisms8091333	DMS_other	RM_Type_IIG		bubbling pool in the central crater-like structure of an active mud volcano	Sediment (others)
WVZV	76.46	8.72				13	2259871	578	3909.81	44.41	Baizomonadales	c__Bathyarchaeia; o__B26-1; f__UBA233; g__SOJA01; s__	GCA_011772235.1	NCBI	public	DMS_other, cbass_other, Tiamat, PDC-S68	PARIS_I_merge		Pelagic sediment	Sediment (marine)
SOJA	96.88	4.67	1			19	1647711	235	7011.54	41.87	Baizomonadales	c__Bathyarchaeia; o__B26-1; f__UBA233; g__SOJA01; s__SOJA01	GCA_004376975.1	NCBI	doi: 10.3389/fmicb.2021.667944, doi: 10.3390/microorganisms7100468, doi: 10.1073/pnas.2002289117, doi: 10.1038/s41467-019-09747-0	DMS_other			deep sea sediments associated with petroleum seepage	Sediment (marine)
SMYX*	73.06	2.34				9	637791	140	4555.65	46.18	Baizomonadales	c__Bathyarchaeia; o__B26-1; f__UBA233; g__UBA11855; s__	GCA_007049895.1	NCBI	doi: 10.1038/s41396-020-00818-5, doi: 10.1186/s40168-020-00820-1				mangrove sediments	Sediment (mangrove)
DUHG	71.35	2.8		1	1	14	1207756	174	6941.13	45.22	Baizomonadales	c__Bathyarchaeia; o__B26-1; f__UBA233; g__UBA11855; s__UBA11855	GCA_013330975.1	NCBI	public	SoFic, DMS_other				Others
DUHH	65.53	1.94	1			12	1219524	168	7259.07	45.24	Baizomonadales	c__Bathyarchaeia; o__B26-1; f__UBA233; g__UBA11855; s__UBA11855	GCA_013330935.1	NCBI	public	DMS_other, SoFic				Others
DAZI	97.35	2.8	1			20	1581017	85	18600.2	40.91	Baizomonadales	c__Bathyarchaeia; o__B26-1; f__UBA233; g__UBA233; s__UBA233	GCA_002507245.1	NCBI	doi.org/10.1038/s41564-017-0083-5	SEFIR, cas_adaptation, cas_type_I-A, DMS_other, viperin_solo, PDC-S01	CAS_Class1-Type-I	I-A	sediment	Sediment (marine)
DQYK	95.48	2.65				14	1126526	210	5364.41	47.16	Baizomonadales	c__Bathyarchaeia; o__B26-1; f__UBA233; g__UBA233; s__UBA233	GCA_011040605.1	NCBI	doi: 10.1128/mSystems.00795-19	DMS_other			marine hydrothermal sediment	Sediment (hydrothermal vent)
MTLR	77.28	1.25	1	1		16	1067948	204	5235.04	41.91	Baizomonadales	c__Bathyarchaeia; o__B26-1; f__UBA233; g__UBA233; s__UBA233	GCA_002010925.1	NCBI	doi: 10.1038/sdata.2017.37, doi: 10.1126/sciadv.abm9651, doi: 10.3389/fmicb.2021.667944, doi: 10.7717/peerj.3134	PDC-M19, ShosTA, PDC-S70			basaltic crustal fluids	Terrestrial (subsurface)
MTLS	41.12	0	1			12	433479	101	4291.87	42.62	Baizomonadales	c__Bathyarchaeia; o__B26-1; f__UBA233; g__UBA233; s__UBA233	GCA_002009955.1	NCBI	doi: 10.1038/sdata.2017.37, doi: 10.1126/sciadv.abm9651, doi: 10.3389/fmicb.2021.667944, doi: 10.7717/peerj.3134	PDC-S70, hachiman_type_I	Hachiman		basaltic crustal fluids	Terrestrial (subsurface)
QMXC	90.19	2.8				16	1264435	213	5936.31	46.67	Baizomonadales	c__Bathyarchaeia; o__B26-1; f__UBA233; g__UBA233; s__UBA233	GCA_003661945.1	NCBI	doi: 10.1186/s40793-022-00438-w	DMS_other, disarm_type_II, RM_type_II, PDC-S70	DISARM_2		deep-sea hydrothermal vent sediments from dive 4571_4 depth 0-3 cm	Sediment (hydrothermal vent)
QMYE	71.12	0.93				10	796725	195	4085.77	47.01	Baizomonadales	c__Bathyarchaeia; o__B26-1; f__UBA233; g__UBA233; s__UBA233	GCA_003662505.1	NCBI	doi: 10.1186/s40793-022-00438-w	DMS_other			deep-sea hydrothermal vent sediments from dive 4569_2 depth 21-24 cm	Sediment (hydrothermal vent)
JAGTQX	88.79	1.87	1		1	19	1308518	15	87234.5	42.86	Baizomonadales	c__Bathyarchaeia; o__B26-1; f__UBA233; g__WUQU01; s__	GCA_018396675.1	NCBI	doi: 10.1128/mSystems.00252-21, doi: 10.1128/msystems.01252-22, doi: 10.1128/mSystems.00606-21, doi: 10.1038/s41467-021-22736-6	DMS_other	RM_Type_IIG		Hot spring sediment	Sediment (hot spring)
DQXX	47.53	1.87				6	435817	103	4231.23	42.17	Baizomonadales	c__Bathyarchaeia; o__B26-1; f__WUQV01; g__; s__	GCA_011040775.1	NCBI	doi: 10.1128/mSystems.00795-19				marine hydrothermal sediment	Sediment (hydrothermal vent)
QMXY	85.98	7.62	2			19	2038793	373	5465.93	41.62	Baizomonadales	c__Bathyarchaeia; o__B26-1; f__WUQV01; g__; s__	GCA_003662385.1	NCBI	doi: 10.1186/s40793-022-00438-w	viperin_solo, DMS_other, cas_type_other (partical), RM_type_II			deep-sea hydrothermal vent sediments from dive 4569_9 depth 9-12 cm	Sediment (hydrothermal vent)
WUQV	96.88	8.56		2	1	17	1754230	332	5283.83	47.44	Baizomonadales	c__Bathyarchaeia; o__B26-1; f__WUQV01; g__WUQV01; s__WUQV01	GCA_009889585.1	NCBI	public	PDC-S70, cas_type_other, cas_type_I-A, PDC-S09, cas_adaptation, PDC-S27	CAS_Class1-Type-I	I-A	hot spring microbial mat	Hot spring

## Sheet: Table S2
Table S2. Viral contigs targeted by Bathyarchaeia spacers.
	Target_virus	ID	Identity	alignment length	mismatch	gap	qstr	qend	sstart	send	evalue	bitscore	qlen	slen
DRVA01000025.1_CRISPR_2_spacer_1	Fuxivirus	IMGVR_UViG_3300027863_000013|3300027863|Ga0207433_10003174	100	43	0	0	1	43	2111	2153	1.73e-14	85.7	43	31982
Ga0254906_1038_CRISPR_2_spacer_2	Fuxivirus	IMGVR_UViG_3300027863_000013|3300027863|Ga0207433_10003174	97.5	40	1	0	1	40	22321	22360	2.27e-10	71.9	40	31982
Ga0254906_1038_CRISPR_2_spacer_7	Fuxivirus	IMGVR_UViG_3300027863_000013|3300027863|Ga0207433_10003174	97.436	39	1	0	1	39	14867	14905	8.51e-10	69.9	39	31982
Ga0254906_1126_CRISPR_5_spacer_2	Fuxivirus	IMGVR_UViG_3300027863_000013|3300027863|Ga0207433_10003174	97.5	40	1	0	1	40	22321	22360	2.27e-10	71.9	40	31982
Ga0254906_1126_CRISPR_5_spacer_7	Fuxivirus	IMGVR_UViG_3300027863_000013|3300027863|Ga0207433_10003174	97.436	39	1	0	1	39	14867	14905	8.51e-10	69.9	39	31982
DRVA01000025.1_CRISPR_2_spacer_1	Fuxivirus2	IMGVR_UViG_3300005573_000031|3300005573|Ga0078972_1005489	100	43	0	0	1	43	29975	29933	1.73e-14	85.7	43	31982
Ga0254906_1038_CRISPR_2_spacer_2	Fuxivirus2	IMGVR_UViG_3300005573_000031|3300005573|Ga0078972_1005489	97.5	40	1	0	1	40	9765	9726	2.27e-10	71.9	40	31982
Ga0254906_1038_CRISPR_2_spacer_7	Fuxivirus2	IMGVR_UViG_3300005573_000031|3300005573|Ga0078972_1005489	97.436	39	1	0	1	39	17219	17181	8.51e-10	69.9	39	31982
Ga0254906_1126_CRISPR_5_spacer_2	Fuxivirus2	IMGVR_UViG_3300005573_000031|3300005573|Ga0078972_1005489	97.5	40	1	0	1	40	9765	9726	2.27e-10	71.9	40	31982
Ga0254906_1126_CRISPR_5_spacer_7	Fuxivirus2	IMGVR_UViG_3300005573_000031|3300005573|Ga0078972_1005489	97.436	39	1	0	1	39	17219	17181	8.51e-10	69.9	39	31982
DRVA01000025.1_CRISPR_2_spacer_1	Fuxivirus3	IMGVR_UViG_3300009503_000012|3300009503|Ga0123519_10002348	100	43	0	0	1	43	2107	2149	1.73e-14	85.7	43	31982
Ga0254906_1038_CRISPR_2_spacer_2	Fuxivirus3	IMGVR_UViG_3300009503_000012|3300009503|Ga0123519_10002348	97.5	40	1	0	1	40	22317	22356	2.27e-10	71.9	40	31982
Ga0254906_1038_CRISPR_2_spacer_7	Fuxivirus3	IMGVR_UViG_3300009503_000012|3300009503|Ga0123519_10002348	97.436	39	1	0	1	39	14863	14901	8.51e-10	69.9	39	31982
Ga0254906_1126_CRISPR_5_spacer_2	Fuxivirus3	IMGVR_UViG_3300009503_000012|3300009503|Ga0123519_10002348	97.5	40	1	0	1	40	22317	22356	2.27e-10	71.9	40	31982
Ga0254906_1126_CRISPR_5_spacer_7	Fuxivirus3	IMGVR_UViG_3300009503_000012|3300009503|Ga0123519_10002348	97.436	39	1	0	1	39	14863	14901	8.51e-10	69.9	39	31982
Ga0254906_1038_CRISPR_2_spacer_2	Fuxivirus4	IMGVR_UViG_3300002966_000199|3300002966|JGI24721J44947_10014597	97.5	40	1	0	1	40	512	473	2.27e-10	71.9	40	9392
Ga0254906_1038_CRISPR_2_spacer_7	Fuxivirus4	IMGVR_UViG_3300002966_000199|3300002966|JGI24721J44947_10014597	97.436	39	1	0	1	39	7966	7928	8.51e-10	69.9	39	9392
Ga0254906_1126_CRISPR_5_spacer_2	Fuxivirus4	IMGVR_UViG_3300002966_000199|3300002966|JGI24721J44947_10014597	97.5	40	1	0	1	40	512	473	2.27e-10	71.9	40	9392
Ga0254906_1126_CRISPR_5_spacer_7	Fuxivirus4	IMGVR_UViG_3300002966_000199|3300002966|JGI24721J44947_10014597	97.436	39	1	0	1	39	7966	7928	8.51e-10	69.9	39	9392
Ga0254906_1038_CRISPR_2_spacer_2	Fuxivirus5	IMGVR_UViG_3300028675_000023|3300028675|Ga0272445_1004554	97.5	40	1	0	1	40	5521	5560	2.27e-10	71.9	40	7723
Ga0254906_1126_CRISPR_5_spacer_2	Fuxivirus5	IMGVR_UViG_3300028675_000023|3300028675|Ga0272445_1004554	97.5	40	1	0	1	40	5521	5560	2.27e-10	71.9	40	7723
QMXD01000109.1_CRISPR_4_spacer_1	Kunpengvirus	IMGVR_UViG_3300014911_000017|3300014911|Ga0180301_10000346	100	40	0	0	1	40	21048	21009	9.3e-13	79.8	40	35774
JAGTQC010000007.1_CRISPR_1_spacer_13	Chiyouvirus	IMGVR_UViG_3300022544_000008|3300022544|Ga0212120_1000794	100	40	0	0	1	40	2707	2746	9.3e-13	79.8	40	26867
JAGTQC010000007.1_CRISPR_1_spacer_5	Chiyouvirus	IMGVR_UViG_3300022544_000008|3300022544|Ga0212120_1000794	100	35	0	0	1	35	5585	5619	6.72e-10	69.9	35	26867
JAGTQC010000007.1_CRISPR_1_spacer_13	Chiyouvirus2	IMGVR_UViG_3300007999_000006|3300007999|Ga0105163_1000810	100	40	0	0	1	40	15961	15922	9.3e-13	79.8	40	17730
JAGTQC010000007.1_CRISPR_1_spacer_5	Chiyouvirus2	IMGVR_UViG_3300007999_000006|3300007999|Ga0105163_1000810	100	35	0	0	1	35	13083	13049	6.72e-10	69.9	35	17730
JAGTQC010000007.1_CRISPR_1_spacer_13	Chiyouvirus3	IMGVR_UViG_3300008000_000005|3300008000|Ga0105162_1000870	100	40	0	0	1	40	16349	16310	9.3e-13	79.8	40	18444
JAGTQC010000007.1_CRISPR_1_spacer_5	Chiyouvirus3	IMGVR_UViG_3300008000_000005|3300008000|Ga0105162_1000870	100	35	0	0	1	35	13471	13437	6.72e-10	69.9	35	18444
JAGTQC010000007.1_CRISPR_1_spacer_13	Chiyouvirus4	IMGVR_UViG_3300025089_000007|3300025089|Ga0209394_1000638	100	40	0	0	1	40	2664	2703	9.3e-13	79.8	40	26054
JAGTQC010000007.1_CRISPR_1_spacer_5	Chiyouvirus4	IMGVR_UViG_3300025089_000007|3300025089|Ga0209394_1000638	100	35	0	0	1	35	5542	5576	6.72e-10	69.9	35	26054
JAGTQC010000007.1_CRISPR_1_spacer_13	Chiyouvirus5	IMGVR_UViG_3300025090_000004|3300025090|Ga0209080_1000504	100	40	0	0	1	40	24159	24120	9.3e-13	79.8	40	25812
JAGTQC010000007.1_CRISPR_1_spacer_5	Chiyouvirus5	IMGVR_UViG_3300025090_000004|3300025090|Ga0209080_1000504	100	35	0	0	1	35	21281	21247	6.72e-10	69.9	35	25812
DRVA01000236.1_CRISPR_1_spacer_3		IMGVR_UViG_3300009503_000058|3300009503|Ga0123519_10001860	97.368	38	1	0	1	38	18990	18953	3.19e-09	67.9	38	35981
DRVA01000236.1_CRISPR_1_spacer_3		IMGVR_UViG_3300005573_000171|3300005573|Ga0078972_1004375	97.368	38	1	0	1	38	29336	29299	3.19e-09	67.9	38	38935

## Sheet: Table S3
Table S3. Classification of Bathyarchaeia viruses.
	Virus name	Genome	Realm	Kingdom	Phylum	Class	Order	Family	Length	Host	Host_classfication	tRNA	VC Status	VC	VC Size	Completeness	Checkv_estimate	Is publish	Authorized	Reference
Fuxi	Fuxivirus	IMGVR_UViG_3300027863_000013	Duplodnaviria	Heunggongvirae	Uroviricota	Caudoviricetes		Fuxiviridae	31982	DRVA/Ga0254906	Bifangarchaeales		Clustered	VC_254_0	3	complete(DTR)	High-quality	No	Yes
	Fuxivirus2	IMGVR_UViG_3300005573_000031	Duplodnaviria	Heunggongvirae	Uroviricota	Caudoviricetes		Fuxiviridae	31982	DRVA/Ga0254906	Bifangarchaeales		Clustered	VC_254_0	3	complete(DTR)	High-quality	No	Yes
	Fuxivirus3	IMGVR_UViG_3300009503_000012	Duplodnaviria	Heunggongvirae	Uroviricota	Caudoviricetes		Fuxiviridae	31982	DRVA/Ga0254906	Bifangarchaeales		Clustered	VC_254_0	3	complete(DTR)	High-quality	Yes		doi.org/10.1093/nar/gkaa946
	Fuxivirus4	IMGVR_UViG_3300002966_000199	Duplodnaviria	Heunggongvirae	Uroviricota	Caudoviricetes		Fuxiviridae	9392	Ga0254906	Bifangarchaeales		Outlier				Low-quality	No	Yes
	Fuxivirus5	IMGVR_UViG_3300028675_000023	Duplodnaviria	Heunggongvirae	Uroviricota	Caudoviricetes		Fuxiviridae	7723	Ga0254906	Bifangarchaeales		Outlier				Low-quality	No	Yes	doi.org/10.1038/s43705-022-00175-8, doi.org/10.1038/s43705-023-00225-9
Chiyou	Chiyouvirus	IMGVR_UViG_3300022544_000008	Adnaviria	Zilligvirae	Taleaviricota	Tokiviricetes	Ligamenvirales	Chiyouviridae	26867	JAGTQC	Bifangarchaeales		Clustered	VC_256_0	5	complete(ITR)	Low-quality	No	Yes
	Chiyouvirus2	IMGVR_UViG_3300007999_000006	Adnaviria	Zilligvirae	Taleaviricota	Tokiviricetes	Ligamenvirales	Chiyouviridae	17730	JAGTQC	Bifangarchaeales		Clustered	VC_256_0	5		Low-quality	No	Yes
	Chiyouvirus3	IMGVR_UViG_3300008000_000005	Adnaviria	Zilligvirae	Taleaviricota	Tokiviricetes	Ligamenvirales	Chiyouviridae	18444	JAGTQC	Bifangarchaeales		Clustered	VC_256_0	5		Low-quality	No	Yes
	Chiyouvirus4	IMGVR_UViG_3300025089_000007	Adnaviria	Zilligvirae	Taleaviricota	Tokiviricetes	Ligamenvirales	Chiyouviridae	26054	JAGTQC	Bifangarchaeales		Clustered	VC_256_0	5		Low-quality	No	Yes
	Chiyouvirus5	IMGVR_UViG_3300025090_000004	Adnaviria	Zilligvirae	Taleaviricota	Tokiviricetes	Ligamenvirales	Chiyouviridae	25812	JAGTQC	Bifangarchaeales		Clustered	VC_256_0	5		Low-quality	No	Yes
Huangdi	Huangdivirus	QMYA01000001						Huangdiviridae	26578	QMYA	Baizomonadales		Singleton			complete(DTR)	Low-quality
Kunpeng	Kunpengvirus	IMGVR_UViG_3300014911_000017	Duplodnaviria	Heunggongvirae	Uroviricota	Caudoviricetes		Kunpengviridae	35774	QMXD	Jinwuousiales		Outlier			complete(DTR)	Low-quality	Yes		doi.org/10.1093/nar/gkaa946
Other viruses		PLSP01000042	Duplodnaviria	Heunggongvirae	Uroviricota	Caudoviricetes			26659	PLSP	Baizomonadales		Clustered	VC_251_0	3		Medium-quality
		PLSP01000153	Duplodnaviria	Heunggongvirae	Uroviricota	Caudoviricetes			19726	PLSP	Baizomonadales		Clustered	VC_251_0	3		Low-quality
		DSXG01000013	Duplodnaviria	Heunggongvirae	Uroviricota	Caudoviricetes			42600	DSXG	Baizomonadales	1	Outlier				Medium-quality
		PLTA01000035	Duplodnaviria	Heunggongvirae	Uroviricota	Caudoviricetes			19996	PLTA	Baizomonadales		Clustered	VC_251_0	3		Medium-quality
		DTQN01000015	Duplodnaviria	Heunggongvirae	Uroviricota	Caudoviricetes			33164	DTQN	Baizomonadales		Clustered	VC_252_0	2		Low-quality
		PLYI01000078	Duplodnaviria	Heunggongvirae	Uroviricota	Caudoviricetes			36843	PLYI	Baizomonadales		Clustered	VC_252_0	2		Low-quality
		DRVK01000068	Duplodnaviria	Heunggongvirae	Uroviricota	Caudoviricetes			11108	DRVK	Baizomonadales		Clustered	VC_253_0	16		Low-quality
		DSXG01000094	Duplodnaviria	Heunggongvirae	Uroviricota	Caudoviricetes			10854	DSXG	Baizomonadales		Clustered	VC_253_0	16		Low-quality
		DTJI01000008	Duplodnaviria	Heunggongvirae	Uroviricota	Caudoviricetes			14891	DTJI	Baizomonadales		Clustered	VC_253_0	16		Low-quality
		DTJI01000150	Duplodnaviria	Heunggongvirae	Uroviricota	Caudoviricetes			13941	DTJI	Baizomonadales		Clustered	VC_253_0	16		Low-quality
		DTQN01000003	Duplodnaviria	Heunggongvirae	Uroviricota	Caudoviricetes			18564	DTQN	Baizomonadales		Clustered	VC_253_0	16		Medium-quality
		DTQN01000004	Duplodnaviria	Heunggongvirae	Uroviricota	Caudoviricetes			31358	DTQN	Baizomonadales		Clustered	VC_253_0	16		Medium-quality
		DTQN01000007	Duplodnaviria	Heunggongvirae	Uroviricota	Caudoviricetes			25922	DTQN	Baizomonadales		Clustered	VC_253_0	16		Medium-quality
		DTQN01000042	Duplodnaviria	Heunggongvirae	Uroviricota	Caudoviricetes			19241	DTQN	Baizomonadales		Clustered	VC_253_0	16		Medium-quality
		JAFGNM010000060	Duplodnaviria	Heunggongvirae	Uroviricota	Caudoviricetes			15568	JAFGNM	Baizomonadales		Clustered	VC_253_0	16		Low-quality
		JAGTQX010000003	Duplodnaviria	Heunggongvirae	Uroviricota	Caudoviricetes			13636	JAGTQX	Baizomonadales		Clustered	VC_253_0	16		Low-quality
		JAGTQZ010000001	Duplodnaviria	Heunggongvirae	Uroviricota	Caudoviricetes			25065	JAGTQZ	Baizomonadales	1	Clustered	VC_253_0	16		Medium-quality
		PLLN01000053	Duplodnaviria	Heunggongvirae	Uroviricota	Caudoviricetes			14813	PLLN	Baizomonadales		Clustered	VC_253_0	16		Low-quality
		PLNS01000015	Duplodnaviria	Heunggongvirae	Uroviricota	Caudoviricetes			22738	PLNS	Baizomonadales		Clustered	VC_253_0	16		Low-quality
		QMXC01000018	Duplodnaviria	Heunggongvirae	Uroviricota	Caudoviricetes			10589	QMXC	Baizomonadales		Clustered	VC_253_0	16		Low-quality
		QMYO01000008	Duplodnaviria	Heunggongvirae	Uroviricota	Caudoviricetes			10729	QMYO	Baizomonadales		Clustered	VC_253_0	16		Low-quality
		SOJZ01000028	Duplodnaviria	Heunggongvirae	Uroviricota	Caudoviricetes			27114	SOJZ	Baizomonadales		Clustered	VC_253_0	16		Medium-quality
		DTQN01000005	Duplodnaviria	Heunggongvirae	Uroviricota	Caudoviricetes			20660	DTQN	Baizomonadales		Outlier				Medium-quality
		QYYE01000053	Duplodnaviria	Heunggongvirae	Uroviricota	Caudoviricetes			12839	QYYE	Baizomonadales		Outlier				Low-quality
		PIXZ01000038	Duplodnaviria	Heunggongvirae	Uroviricota	Caudoviricetes			10572	PIXZ	Baizomonadales		Outlier				Low-quality
		QYYE01000115	Duplodnaviria	Heunggongvirae	Uroviricota	Caudoviricetes			6482	QYYE	Baizomonadales		Outlier				Low-quality
		DRVM01000127	Duplodnaviria	Heunggongvirae	Uroviricota	Caudoviricetes			7234	DRVM	Baizomonadales		Outlier				Low-quality
		NJEB01000013	Duplodnaviria	Heunggongvirae	Uroviricota	Caudoviricetes			8459	NJEB	Jinwuousiales		Clustered	VC_257_0	2		Low-quality
		PIYK01000029	Duplodnaviria	Heunggongvirae	Uroviricota	Caudoviricetes			10418	PIYK	Jinwuousiales		Clustered	VC_257_0	2		Low-quality
		QMXV01000001	Duplodnaviria	Heunggongvirae	Uroviricota	Caudoviricetes			66517	QMXV	Baizomonadales		Clustered	VC_258_0	2		Medium-quality
		QMYP01000068	Duplodnaviria	Heunggongvirae	Uroviricota	Caudoviricetes			8220	QMYP	Baizomonadales		Clustered	VC_258_0	2		Low-quality
		CAISDU010000048	Duplodnaviria	Heunggongvirae	Uroviricota	Caudoviricetes			22369	CAISDU	Baizomonadales		Overlap (VC_250/VC_252/VC_253)				Low-quality
		DSXG01000038	Duplodnaviria	Heunggongvirae	Uroviricota	Caudoviricetes			29402	DSXG	Baizomonadales		Overlap (VC_250/VC_252/VC_253)				Low-quality
		WRJX01000094	Duplodnaviria	Heunggongvirae	Uroviricota	Caudoviricetes			17835	WRJX	Baizomonadales		Overlap (VC_250/VC_252/VC_253)				Low-quality
		JACNGA010000091	Duplodnaviria	Heunggongvirae	Uroviricota	Caudoviricetes			5243	JACNGA	Wuzhiqiibiales		Overlap (VC_251/VC_252/VC_253)				Low-quality
		JADHWN010000002	Duplodnaviria	Heunggongvirae	Uroviricota	Caudoviricetes			37201	JADHWN	Wuzhiqiibiales	1	Overlap (VC_251/VC_252/VC_253)				Low-quality
		JAGTQY010000001	Duplodnaviria	Heunggongvirae	Uroviricota	Caudoviricetes			31073	JAGTQY	Houtuarculales		Outlier				Low-quality
		PIYM01000033	Duplodnaviria	Heunggongvirae	Uroviricota	Caudoviricetes			5878	PIYM	Wuzhiqiibiales		Outlier				Low-quality
		IMGVR_UViG_3300005573_000171	Adnaviria	Zilligvirae	Taleaviricota	Tokiviricetes			38935	DRVA	Bifangarchaeales		Clustered	VC_255_0	2		Low-quality	No	Yes
		IMGVR_UViG_3300009503_000058	Adnaviria	Zilligvirae	Taleaviricota	Tokiviricetes			35981	DRVA	Bifangarchaeales		Clustered	VC_255_0	2		Not-determined	Yes		doi.org/10.1093/nar/gkaa946
		JAGTQZ010000009	Duplodnaviria	Heunggongvirae	Uroviricota	Caudoviricetes			10050	JAGTQZ	Baizomonadales	1	Singleton				Low-quality
		PEWI01000209	Duplodnaviria	Heunggongvirae	Uroviricota	Caudoviricetes			6869	PEWI	Baizomonadales	1	Singleton				Low-quality
		SPBI01000005	Duplodnaviria	Heunggongvirae	Uroviricota	Caudoviricetes			7712	SPBI	Baizomonadales		Singleton				Low-quality
		QMXD01000010	Duplodnaviria	Heunggongvirae	Uroviricota	Caudoviricetes			7572	QMXD	Jinwuousiales		Outlier				Low-quality

## Sheet: Table S4
Table S4. Annotations of proteins encoded by Bathyarchaeia viruses by DRAM-v and HHblits.
	HHblits			DRAM-v
Virus	Gene	Probability	Top hit	start_position	end_position	ko_id	kegg_hit	viral_id	viral_hit	viral_RBH	viral_identity	viral_bitScore	viral_eVal	peptidase_id	peptidase_family	peptidase_hit	peptidase_RBH	peptidase_identity	peptidase_bitScore	peptidase_eVal	pfam_hits	cazy_id	cazy_hits	vogdb_id	vogdb_hits	virsorter_category	auxiliary_score
Fuxivirus	Fuxivirus_1	99.88	Phosphoadenosine phosphosulfate (PAPS) reductase / FAD synthetase	360	1070																Phosphoadenosine phosphosulfate reductase family [PF01507.22]; PP-loop family [PF01171.23]					2	5
	Fuxivirus_2	100	CRISPR-associated RAMP superfamily protein Csf3	1063	1704																					2	4
	Fuxivirus_3	99.97	CRISPR-associated protein Csf2 (Cas7)	1704	2558																					2	4
	Fuxivirus_4	98.04	CRISPR-associated protein Csf4 (Cas11)	2563	2937																					2	4
	Fuxivirus_5	99.83	CRISPR-associated protein Csf1	2910	3293																					2	4
	Fuxivirus_6			3832	4149																					2	4
	Fuxivirus_7	98.26	Zinc finger protein	4189	4413																					2	4
	Fuxivirus_8			4364	4651																					2	4
	Fuxivirus_9	99.17	Zinc finger protein	4663	4815																					2	4
	Fuxivirus_10	98.49	Zinc finger protein	4764	5285																					2	4
	Fuxivirus_11			5302	5517																					2	4
	Fuxivirus_12	99.92	Cas4-like nuclease conserved in ligamenviruses	5495	6157			YP_009218521.1	YP_009218521.1 hypothetical protein AVT99_gp57 [Sulfolobus monocaudavirus SMV4]	FALSE	0.328	72	3.155e-13								Domain of unknown function DUF83 [PF01930.20]			VOG01356	sp|Q8QL42|Y207_SIRV1 Uncharacterized protein 207; Xu	1	4
	Fuxivirus_13	99.83	Phosphodiesterase/nuclease Mre11 (archaeal); Archaeal family D DNA polymerase small subunit, C-terminal metallophosphatase domain; DNA double-strand break repair protein	6157	6960																					1	2
	Fuxivirus_14	98.56	Transcription factor E (TFE); N-terminal extended winged-helix domain (eWHD) and a C-terminal zinc ribbon domain (ZRD)	6957	7265																					2	2
	Fuxivirus_15	99.51	MCM helicase	7267	8814																					2	2
	Fuxivirus_16			8807	9022																					2	2
	Fuxivirus_17			9028	9306																					2	2
	Fuxivirus_18			9309	9557																					2	2
	Fuxivirus_19			9570	9890																					2	2
	Fuxivirus_20			10094	10426																					2	2
	Fuxivirus_21	97.34	AFV2 ORF104b homolog	10525	10869																					2	2
	Fuxivirus_22			10883	11473																					1	2
	Fuxivirus_23	98.87	Zinc finger protein; RpoM-2	11599	11913																					2	2
	Fuxivirus_24	99.57	Cysteine protease, transglutaminase-like	12299	12940																Transglutaminase-like domain [PF04473.15]; Transglutaminase-like superfamily [PF01841.22]					2	2
	Fuxivirus_25			12933	13211																					2	2
	Fuxivirus_26			13214	13534																					2	2
	Fuxivirus_27	100	Terminase, large subunit (TerL)	13800	15203	K06909	phage terminase large subunit	YP_008059213.1	YP_008059213.1 terminase large subunit [Halovirus HGTV-1]	FALSE	0.277	167	2.734e-42								Terminase large subunit, T4likevirus-type, N-terminal [PF03237.18]; Terminase RNaseH-like domain [PF17289.5]; Terminase large subunit, ATPase domain [PF03354.18]			VOG14491	sp|Q05219|VG13_BPML5 Gene 13 protein; Xu	0	2
	Fuxivirus_28	99.9	Portal protein; contains an intein with the LAGLIDADG homing endonuclease	15213	17588			YP_007354245.1	YP_007354245.1 intein-containing DNA-directed RNA polymerase subunit 2 [Acanthamoeba polyphaga moumouvirus]	FALSE	0.235	114	2.852e-24	MER0179746	N11	MER0179746 - family N11 unassigned peptide lyases (Catenulispora acidiphila) [N11.UPW]#N11#{peptidase unit: 318-663}~source ACU71763~	FALSE	0.365	211	3.497e-54	Phage portal protein [PF04860.15]; LAGLIDADG-like domain [PF14528.9]			VOG00946	sp|O55716|RIR1_IIV6 Ribonucleoside-diphosphate reductase large subunit; XhXr	1	1
	Fuxivirus_29	99.41	Minor capsid protein, SPP1 gp7-like/Mu gpF-like	17604	17858																					2	1
	Fuxivirus_30			17862	18173																					2	1
	Fuxivirus_31	99.49	DUF6582	18213	18665			YP_006546301.1	YP_006546301.1 hypothetical protein Tsac_2860 [Thermoanaerobacterium phage THSA-485A]	FALSE	0.621	101	4.963e-24													2	1
	Fuxivirus_32	99.63	Capsid maturation protease (Peptidase_S78)	18690	19817																					2	1
	Fuxivirus_33	99.8	Capsid fiber protein (similar to phi29 gp8.5)	19832	20224			YP_009289815.1	YP_009289815.1 scaffolding protein [Gordonia phage Hedwig]	FALSE	0.393	68	9.402e-13								Uncharacterized conserved protein (DUF2190) [PF09956.12]			VOG00357	REFSEQ scaffolding protein; Xu	1	1
	Fuxivirus_34	99.9	Major capsid protein, HK97-like fold	20241	21101																			VOG25266	sp|A0A0H5AXT3|CAPSD_BPK21 Major capsid protein; Xs	1	1
	Fuxivirus_35			21260	21724																					2	1
	Fuxivirus_36			21721	22143																					2	1
	Fuxivirus_37	99.75	Tail completion protein, HK97-gp10-like/Mu gpG-like	22140	22511																Bacteriophage HK97-gp10, putative tail-component [PF04883.15]			VOG00061	REFSEQ HK97 gp10 family protein; Xu	0	1
	Fuxivirus_38	99.7	Major tail protein (sipho)	22551	22940																					1	1
	Fuxivirus_39			22972	23175																					2	1
	Fuxivirus_40	97.42	Tail assembly chaperone (sipho)	23162	23530																					2	1
	Fuxivirus_41	99.95	Tail tape measure protein	23700	26114			NP_112708.1	NP_112708.1 tail tape measure protein [Lactococcus phage TP901-1]	FALSE	0.181	113	6.793e-24								Phage-related minor tail protein [PF10145.12]			VOG00117	sp|O64314|TMP_BPP2 Probable tape measure protein; Xs	0	2
	Fuxivirus_42			26121	27260																					2	2
	Fuxivirus_43			27266	27520																					2	2
	Fuxivirus_44	95.75	Tail tube initiator, P2 gpU-like	27517	27867																					2	2
	Fuxivirus_45	99.16	Carbohydrate-binding module-containing protein	27907	29892																Carbohydrate binding domain (family 11) [PF03425.16]					2	2
	Fuxivirus_46	95.4	Transcription factor E (TFE); N-terminal extended winged-helix domain (eWHD) and a C-terminal zinc ribbon domain (ZRD)	29894	30511																					2	2
	Fuxivirus_47	100	DNA-(cytosine-C5)-MTase	30619	31596	K00558	DNA (cytosine-5)-methyltransferase 1 [EC:2.1.1.37]	YP_010355855.1	YP_010355855.1 hypothetical protein M1M16_gp12 [Methanobacterium virus Drs3]	FALSE	0.386	248	1.248e-71								C-5 cytosine-specific DNA methylase [PF00145.20]			VOG00871	sp|P34877|MTSA_LACLC Modification methylase ScrFIA; XhXp	1	4
	Fuxivirus_48			31590	31844																					2	4
Fuxivirus2	Fuxivirus2_1			2	184																					2	5
	Fuxivirus2_2			242	496																					2	4
	Fuxivirus2_3	100	DNA-(cytosine-C5)-MTase	490	1467	K00558	DNA (cytosine-5)-methyltransferase 1 [EC:2.1.1.37]	YP_010355855.1	YP_010355855.1 hypothetical protein M1M16_gp12 [Methanobacterium virus Drs3]	FALSE	0.386	248	1.248e-71								C-5 cytosine-specific DNA methylase [PF00145.20]			VOG00871	sp|P34877|MTSA_LACLC Modification methylase ScrFIA; XhXp	1	4
	Fuxivirus2_4	95.4	Transcription factor E (TFE); N-terminal extended winged-helix domain (eWHD) and a C-terminal zinc ribbon domain (ZRD)	1575	2192																					2	2
	Fuxivirus2_5	99.16	Carbohydrate-binding module-containing protein	2194	4179																Carbohydrate binding domain (family 11) [PF03425.16]					2	2
	Fuxivirus2_6	95.75	Tail tube initiator, P2 gpU-like	4219	4569																					2	2
	Fuxivirus2_7			4566	4820																					2	2
	Fuxivirus2_8			4826	5965																					2	2
	Fuxivirus2_9	99.95	Tail tape measure protein	5972	8386			NP_112708.1	NP_112708.1 tail tape measure protein [Lactococcus phage TP901-1]	FALSE	0.181	113	6.793e-24								Phage-related minor tail protein [PF10145.12]			VOG00117	sp|O64314|TMP_BPP2 Probable tape measure protein; Xs	0	2
	Fuxivirus2_10	97.42	Tail assembly chaperone (sipho)	8556	8924																					2	1
	Fuxivirus2_11			8911	9114																					2	1
	Fuxivirus2_12	99.7	Major tail protein (sipho)	9146	9535																					1	1
	Fuxivirus2_13	99.75	Tail completion protein, HK97-gp10-like/Mu gpG-like	9575	9946																Bacteriophage HK97-gp10, putative tail-component [PF04883.15]			VOG00061	REFSEQ HK97 gp10 family protein; Xu	0	1
	Fuxivirus2_14			9943	10365																					2	1
	Fuxivirus2_15			10362	10826																					2	1
	Fuxivirus2_16	99.9	Major capsid protein, HK97-like fold	10985	11845																			VOG25266	sp|A0A0H5AXT3|CAPSD_BPK21 Major capsid protein; Xs	1	1
	Fuxivirus2_17	99.8	Capsid fiber protein (similar to phi29 gp8.5)	11862	12254			YP_009289815.1	YP_009289815.1 scaffolding protein [Gordonia phage Hedwig]	FALSE	0.393	68	9.402e-13								Uncharacterized conserved protein (DUF2190) [PF09956.12]			VOG00357	REFSEQ scaffolding protein; Xu	1	1
	Fuxivirus2_18	99.63	Capsid maturation protease (Peptidase_S78)	12269	13396																					2	1
	Fuxivirus2_19	99.49	DUF6582	13421	13873			YP_006546301.1	YP_006546301.1 hypothetical protein Tsac_2860 [Thermoanaerobacterium phage THSA-485A]	FALSE	0.621	101	4.963e-24													2	1
	Fuxivirus2_20			13913	14224																					2	1
	Fuxivirus2_21	99.41	Minor capsid protein, SPP1 gp7-like/Mu gpF-like	14228	14482																					2	1
	Fuxivirus2_22	99.9	Portal protein; contains an intein with the LAGLIDADG homing endonuclease	14498	16873			YP_007354245.1	YP_007354245.1 intein-containing DNA-directed RNA polymerase subunit 2 [Acanthamoeba polyphaga moumouvirus]	FALSE	0.235	114	2.852e-24	MER0179746	N11	MER0179746 - family N11 unassigned peptide lyases (Catenulispora acidiphila) [N11.UPW]#N11#{peptidase unit: 318-663}~source ACU71763~	FALSE	0.365	211	3.497e-54	Phage portal protein [PF04860.15]; LAGLIDADG-like domain [PF14528.9]			VOG00946	sp|O55716|RIR1_IIV6 Ribonucleoside-diphosphate reductase large subunit; XhXr	1	1
	Fuxivirus2_23	100	Terminase, large subunit (TerL)	16883	18286	K06909	phage terminase large subunit	YP_008059213.1	YP_008059213.1 terminase large subunit [Halovirus HGTV-1]	FALSE	0.277	167	2.734e-42								Terminase large subunit, T4likevirus-type, N-terminal [PF03237.18]; Terminase RNaseH-like domain [PF17289.5]; Terminase large subunit, ATPase domain [PF03354.18]			VOG14491	sp|Q05219|VG13_BPML5 Gene 13 protein; Xu	0	2
	Fuxivirus2_24			18552	18872																					2	2
	Fuxivirus2_25			18875	19153																					2	2
	Fuxivirus2_26	99.57	Cysteine protease, transglutaminase-like	19146	19787																Transglutaminase-like domain [PF04473.15]; Transglutaminase-like superfamily [PF01841.22]					2	2
	Fuxivirus2_27	98.87	Zinc finger protein; RpoM-2	20173	20487																					2	2
	Fuxivirus2_28			20613	21203																					1	2
	Fuxivirus2_29	97.34	AFV2 ORF104b homolog	21217	21561																					2	2
	Fuxivirus2_30			21660	21992																					2	2
	Fuxivirus2_31			22196	22516																					2	2
	Fuxivirus2_32			22529	22777																					2	2
	Fuxivirus2_33			22780	23058																					2	2
	Fuxivirus2_34			23064	23279																					2	2
	Fuxivirus2_35	99.51	MCM helicase	23272	24819																					2	2
	Fuxivirus2_36	98.56	Transcription factor E (TFE); N-terminal extended winged-helix domain (eWHD) and a C-terminal zinc ribbon domain (ZRD)	24821	25129																					2	2
	Fuxivirus2_37	99.83	Phosphodiesterase/nuclease Mre11 (archaeal); Archaeal family D DNA polymerase small subunit, C-terminal metallophosphatase domain; DNA double-strand break repair protein	25126	25929																					1	2
	Fuxivirus2_38	99.92	Cas4-like nuclease conserved in ligamenviruses	25929	26591			YP_009218521.1	YP_009218521.1 hypothetical protein AVT99_gp57 [Sulfolobus monocaudavirus SMV4]	FALSE	0.328	72	3.155e-13								Domain of unknown function DUF83 [PF01930.20]			VOG01356	sp|Q8QL42|Y207_SIRV1 Uncharacterized protein 207; Xu	1	4
	Fuxivirus2_39			26569	26784																					2	4
	Fuxivirus2_40	98.49	Zinc finger protein	26801	27322																					2	4
	Fuxivirus2_41	99.17	Zinc finger protein	27271	27423																					2	4
	Fuxivirus2_42			27435	27722																					2	4
	Fuxivirus2_43	98.26	Zinc finger protein	27673	27897																					2	4
	Fuxivirus2_44			27937	28254																					2	4
	Fuxivirus2_45	99.83	CRISPR-associated protein Csf1	28793	29176																					2	4
	Fuxivirus2_46	98.04	CRISPR-associated protein Csf4 (Cas11)	29149	29523																					2	4
	Fuxivirus2_47	99.97	CRISPR-associated protein Csf2 (Cas7)	29528	30382																					2	4
	Fuxivirus2_48	100	CRISPR-associated RAMP superfamily protein Csf3	30382	31023																					2	4
	Fuxivirus2_49	99.88	Phosphoadenosine phosphosulfate (PAPS) reductase / FAD synthetase	31016	31726																Phosphoadenosine phosphosulfate reductase family [PF01507.22]; PP-loop family [PF01171.23]					2	5
Fuxivirus3	Fuxivirus3_1	99.88	Phosphoadenosine phosphosulfate (PAPS) reductase / FAD synthetase	356	1066																Phosphoadenosine phosphosulfate reductase family [PF01507.22]; PP-loop family [PF01171.23]					2	5
	Fuxivirus3_2	100	CRISPR-associated RAMP superfamily protein Csf3	1059	1700																					2	4
	Fuxivirus3_3	99.97	CRISPR-associated protein Csf2 (Cas7)	1700	2554																					2	4
	Fuxivirus3_4	98.04	CRISPR-associated protein Csf4 (Cas11)	2559	2933																					2	4
	Fuxivirus3_5	99.83	CRISPR-associated protein Csf1	2906	3289																					2	4
	Fuxivirus3_6			3828	4145																					2	4
	Fuxivirus3_7	98.26	Zinc finger protein	4185	4409																					2	4
	Fuxivirus3_8			4360	4647																					2	4
	Fuxivirus3_9	99.17	Zinc finger protein	4659	4811																					2	4
	Fuxivirus3_10	98.49	Zinc finger protein	4760	5281																					2	4
	Fuxivirus3_11			5298	5513																					2	4
	Fuxivirus3_12	99.92	Cas4-like nuclease conserved in ligamenviruses	5491	6153			YP_009218521.1	YP_009218521.1 hypothetical protein AVT99_gp57 [Sulfolobus monocaudavirus SMV4]	FALSE	0.328	72	3.155e-13								Domain of unknown function DUF83 [PF01930.20]			VOG01356	sp|Q8QL42|Y207_SIRV1 Uncharacterized protein 207; Xu	1	4
	Fuxivirus3_13	99.83	Phosphodiesterase/nuclease Mre11 (archaeal); Archaeal family D DNA polymerase small subunit, C-terminal metallophosphatase domain; DNA double-strand break repair protein	6153	6956																					1	2
	Fuxivirus3_14	98.56	Transcription factor E (TFE); N-terminal extended winged-helix domain (eWHD) and a C-terminal zinc ribbon domain (ZRD)	6953	7261																					2	2
	Fuxivirus3_15	99.51	MCM helicase	7263	8810																					2	2
	Fuxivirus3_16			8803	9018																					2	2
	Fuxivirus3_17			9024	9302																					2	2
	Fuxivirus3_18			9305	9553																					2	2
	Fuxivirus3_19			9566	9886																					2	2
	Fuxivirus3_20			10090	10422																					2	2
	Fuxivirus3_21	97.34	AFV2 ORF104b homolog	10521	10865																					2	2
	Fuxivirus3_22			10879	11469																					1	2
	Fuxivirus3_23	98.87	Zinc finger protein; RpoM-2	11595	11909																					2	2
	Fuxivirus3_24	99.57	Cysteine protease, transglutaminase-like	12295	12936																Transglutaminase-like domain [PF04473.15]; Transglutaminase-like superfamily [PF01841.22]					2	2
	Fuxivirus3_25			12929	13207																					2	2
	Fuxivirus3_26			13210	13530																					2	2
	Fuxivirus3_27	100	Terminase, large subunit (TerL)	13796	15199	K06909	phage terminase large subunit	YP_008059213.1	YP_008059213.1 terminase large subunit [Halovirus HGTV-1]	FALSE	0.277	167	2.734e-42								Terminase large subunit, T4likevirus-type, N-terminal [PF03237.18]; Terminase RNaseH-like domain [PF17289.5]; Terminase large subunit, ATPase domain [PF03354.18]			VOG14491	sp|Q05219|VG13_BPML5 Gene 13 protein; Xu	0	2
	Fuxivirus3_28	99.9	Portal protein; contains an intein with the LAGLIDADG homing endonuclease	15209	17584			YP_007354245.1	YP_007354245.1 intein-containing DNA-directed RNA polymerase subunit 2 [Acanthamoeba polyphaga moumouvirus]	FALSE	0.235	114	2.852e-24	MER0179746	N11	MER0179746 - family N11 unassigned peptide lyases (Catenulispora acidiphila) [N11.UPW]#N11#{peptidase unit: 318-663}~source ACU71763~	FALSE	0.365	211	3.497e-54	Phage portal protein [PF04860.15]; LAGLIDADG-like domain [PF14528.9]			VOG00946	sp|O55716|RIR1_IIV6 Ribonucleoside-diphosphate reductase large subunit; XhXr	1	1
	Fuxivirus3_29	99.41	Minor capsid protein, SPP1 gp7-like/Mu gpF-like	17600	17854																					2	1
	Fuxivirus3_30			17858	18169																					2	1
	Fuxivirus3_31	99.49	DUF6582	18209	18661			YP_006546301.1	YP_006546301.1 hypothetical protein Tsac_2860 [Thermoanaerobacterium phage THSA-485A]	FALSE	0.621	101	4.963e-24													2	1
	Fuxivirus3_32	99.63	Capsid maturation protease (Peptidase_S78)	18686	19813																					2	1
	Fuxivirus3_33	99.8	Capsid fiber protein (similar to phi29 gp8.5)	19828	20220			YP_009289815.1	YP_009289815.1 scaffolding protein [Gordonia phage Hedwig]	FALSE	0.393	68	9.402e-13								Uncharacterized conserved protein (DUF2190) [PF09956.12]			VOG00357	REFSEQ scaffolding protein; Xu	1	1
	Fuxivirus3_34	99.9	Major capsid protein, HK97-like fold	20237	21097																			VOG25266	sp|A0A0H5AXT3|CAPSD_BPK21 Major capsid protein; Xs	1	1
	Fuxivirus3_35			21256	21720																					2	1
	Fuxivirus3_36			21717	22139																					2	1
	Fuxivirus3_37	99.75	Tail completion protein, HK97-gp10-like/Mu gpG-like	22136	22507																Bacteriophage HK97-gp10, putative tail-component [PF04883.15]			VOG00061	REFSEQ HK97 gp10 family protein; Xu	0	1
	Fuxivirus3_38	99.7	Major tail protein (sipho)	22547	22936																					1	1
	Fuxivirus3_39			22968	23171																					2	1
	Fuxivirus3_40	97.42	Tail assembly chaperone (sipho)	23158	23526																					2	1
	Fuxivirus3_41	99.95	Tail tape measure protein	23696	26110			NP_112708.1	NP_112708.1 tail tape measure protein [Lactococcus phage TP901-1]	FALSE	0.181	113	6.793e-24								Phage-related minor tail protein [PF10145.12]			VOG00117	sp|O64314|TMP_BPP2 Probable tape measure protein; Xs	0	2
	Fuxivirus3_42			26117	27256																					2	2
	Fuxivirus3_43			27262	27516																					2	2
	Fuxivirus3_44	95.75	Tail tube initiator, P2 gpU-like	27513	27863																					2	2
	Fuxivirus3_45	99.16	Carbohydrate-binding module-containing protein	27903	29888																Carbohydrate binding domain (family 11) [PF03425.16]					2	2
	Fuxivirus3_46	95.4	Transcription factor E (TFE); N-terminal extended winged-helix domain (eWHD) and a C-terminal zinc ribbon domain (ZRD)	29890	30507																					2	2
	Fuxivirus3_47	100	DNA-(cytosine-C5)-MTase	30615	31592	K00558	DNA (cytosine-5)-methyltransferase 1 [EC:2.1.1.37]	YP_010355855.1	YP_010355855.1 hypothetical protein M1M16_gp12 [Methanobacterium virus Drs3]	FALSE	0.386	248	1.248e-71								C-5 cytosine-specific DNA methylase [PF00145.20]			VOG00871	sp|P34877|MTSA_LACLC Modification methylase ScrFIA; XhXp	1	4
	Fuxivirus3_48			31586	31840																					2	4
	Fuxivirus3_49			31898	31981																					2	5
Fuxivirus4	Fuxivirus4_1	99.7	Major tail protein (sipho)	1	282																					1	5
	Fuxivirus4_2	99.75	Tail completion protein, HK97-gp10-like/Mu gpG-like	322	693																Bacteriophage HK97-gp10, putative tail-component [PF04883.15]			VOG00061	REFSEQ HK97 gp10 family protein; Xu	0	2
	Fuxivirus4_3			690	1112																					2	1
	Fuxivirus4_4			1109	1573																					2	1
	Fuxivirus4_5	99.9	Major capsid protein, HK97-like fold	1732	2592																			VOG25266	sp|A0A0H5AXT3|CAPSD_BPK21 Major capsid protein; Xs	1	1
	Fuxivirus4_6	99.8	Capsid fiber protein (similar to phi29 gp8.5)	2609	3001			YP_009289815.1	YP_009289815.1 scaffolding protein [Gordonia phage Hedwig]	FALSE	0.393	68	9.402e-13								Uncharacterized conserved protein (DUF2190) [PF09956.12]			VOG00357	REFSEQ scaffolding protein; Xu	1	1
	Fuxivirus4_7	99.63	Capsid maturation protease (Peptidase_S78)	3016	4143																					2	1
	Fuxivirus4_8	99.08	Family of unknown function (DUF6582)	4168	4620			YP_006546301.1	YP_006546301.1 hypothetical protein Tsac_2860 [Thermoanaerobacterium phage THSA-485A]	FALSE	0.621	101	4.963e-24													2	1
	Fuxivirus4_9			4660	4971																					2	1
	Fuxivirus4_10	99.41	Minor capsid protein, SPP1 gp7-like/Mu gpF-like	4975	5229																					2	1
	Fuxivirus4_11	99.9	Portal protein; contains an intein with the LAGLIDADG homing endonuclease	5245	7620			YP_007354245.1	YP_007354245.1 intein-containing DNA-directed RNA polymerase subunit 2 [Acanthamoeba polyphaga moumouvirus]	FALSE	0.235	114	2.852e-24	MER0179746	N11	MER0179746 - family N11 unassigned peptide lyases (Catenulispora acidiphila) [N11.UPW]#N11#{peptidase unit: 318-663}~source ACU71763~	FALSE	0.365	211	3.497e-54	Phage portal protein [PF04860.15]; LAGLIDADG-like domain [PF14528.9]			VOG00946	sp|O55716|RIR1_IIV6 Ribonucleoside-diphosphate reductase large subunit; XhXr	1	1
	Fuxivirus4_12	100	Terminase, large subunit (TerL)	7630	9033	K06909	phage terminase large subunit	YP_008059213.1	YP_008059213.1 terminase large subunit [Halovirus HGTV-1]	FALSE	0.277	167	2.734e-42								Terminase large subunit, T4likevirus-type, N-terminal [PF03237.18]; Terminase RNaseH-like domain [PF17289.5]; Terminase large subunit, ATPase domain [PF03354.18]			VOG14491	sp|Q05219|VG13_BPML5 Gene 13 protein; Xu	0	5
Fuxivirus5	Fuxivirus5_1	99.9	Portal protein; contains an intein with the LAGLIDADG homing endonuclease	3	743																			VOG00823	sp|P44225|VG29_HAEIN Mu-like prophage FluMu protein gp29; Xu	1	5
	Fuxivirus5_2	99.41	Minor capsid protein, SPP1 gp7-like/Mu gpF-like	759	1013																					2	2
	Fuxivirus5_3			1017	1328																					2	2
	Fuxivirus5_4	99.02	Family of unknown function (DUF6582)	1368	1820			YP_006546301.1	YP_006546301.1 hypothetical protein Tsac_2860 [Thermoanaerobacterium phage THSA-485A]	FALSE	0.619	101	6.797e-24													2	2
	Fuxivirus5_5	99.63	Capsid maturation protease (Peptidase_S78)	1844	3016																					2	2
	Fuxivirus5_6	99.8	Capsid fiber protein (similar to phi29 gp8.5)	3031	3423			YP_009289815.1	YP_009289815.1 scaffolding protein [Gordonia phage Hedwig]	FALSE	0.379	71	7.61e-14								Uncharacterized conserved protein (DUF2190) [PF09956.12]			VOG00357	REFSEQ scaffolding protein; Xu	1	2
	Fuxivirus5_7	99.9	Major capsid protein, HK97-like fold	3440	4300																					1	2
	Fuxivirus5_8			4460	4924																					2	2
	Fuxivirus5_9			4921	5343																					2	2
	Fuxivirus5_10	97.42	Tail completion protein, HK97-gp10-like/Mu gpG-like	5340	5711																Bacteriophage HK97-gp10, putative tail-component [PF04883.15]			VOG00061	REFSEQ HK97 gp10 family protein; Xu	0	2
	Fuxivirus5_11	99.95	Major tail protein (sipho)	5751	6140																					1	1
	Fuxivirus5_12			6172	6375																					2	1
	Fuxivirus5_13	97.42	Tail assembly chaperone (sipho)	6362	6730																					2	1
	Fuxivirus5_14	99.95	Tail tape measure protein	6900	7721			YP_004306940.1	YP_004306940.1 TMP [Streptococcus phage Dp-1]	FALSE	0.326	91	6.572e-19								Phage-related minor tail protein [PF10145.12]					0	5
Kunpengvirus	Kenpengvirus_1			3	368																					2	5
	Kenpengvirus_2	93.66	Ribosomal protein L19 homolog	346	753																					2	4
	Kenpengvirus_3	96.06	Holin	716	964																					2	4
	Kenpengvirus_4	100	Terminase, large subunit (TerL)	1258	2688	K06909	phage terminase large subunit	YP_008059213.1	YP_008059213.1 terminase large subunit [Halovirus HGTV-1]	FALSE	0.275	180	1.15e-46								Terminase large subunit, T4likevirus-type, N-terminal [PF03237.18]; Terminase large subunit, ATPase domain [PF03354.18]; Terminase RNaseH-like domain [PF17289.5]			VOG14491	sp|Q05219|VG13_BPML5 Gene 13 protein; Xu	0	4
	Kenpengvirus_5	97.08	DNA-binding protein, RHH	2738	3013																					2	1
	Kenpengvirus_6			3391	3774																					2	1
	Kenpengvirus_7			3861	4313																					2	1
	Kenpengvirus_8	100	Portal protein	4316	5548																					1	1
	Kenpengvirus_9	99.35	Capsid maturation protease (Peptidase_S78)	5710	7344																Family of unknown function (DUF6582) [PF20223.1]					1	1
	Kenpengvirus_10			7337	7465																					2	1
	Kenpengvirus_11	99.62	Capsid fiber protein (similar to phi29 gp8.5)	7462	7881																					1	1
	Kenpengvirus_12	99.96	Major capsid protein, HK97-like fold	7925	8881																					2	1
	Kenpengvirus_13	98.4	Tail fiber protein	9174	9737																					2	1
	Kenpengvirus_14			9760	10179																					2	1
	Kenpengvirus_15	99.84	SIRV1 gp562 homolog, structural protein conserved in rudiviruses	10192	11976																Domain of unknown function (DUF2341) [PF10102.12]					2	1
	Kenpengvirus_16	99.93	Alginate epimerase, parallel beta-helix	11973	13595																Right handed beta helix region [PF13229.9]	PL9_2	PL9 pectate lyase (EC 4.2.2.2); exopolygalacturonate lyase (EC 4.2.2.9); thiopeptidoglycan lyase (EC 4.2.2.-); rhamnogalacturonan endolyase (EC 4.2.2.23)			2	1
	Kenpengvirus_17	99.29	Macroglobulin-like protein, protease inhibitor	13592	13885																MG2 domain [PF01835.22]					1	1
	Kenpengvirus_18	99.94	Head-tail connector, Mu gpJ/HK97 gp6-like 13-mer ring	13882	14223																					2	1
	Kenpengvirus_19			14216	14659																					2	1
	Kenpengvirus_20	100	Major tail protein	14792	15721																Phage tail tube protein [PF18906.3]					1	1
	Kenpengvirus_21			15735	15998																					2	1
	Kenpengvirus_22	99.75	Tail completion protein, HK97-gp10-like/Mu gpG-like	16236	16610																Bacteriophage HK97-gp10, putative tail-component [PF04883.15]					0	2
	Kenpengvirus_23	97.35	Tail tape measure protein	16598	17698																					2	2
	Kenpengvirus_24	99.95	Baseplate hub protein	17692	19380																					2	2
	Kenpengvirus_25			19377	19607																					2	2
	Kenpengvirus_26	86.62	Distal tail protein	19586	20377																					2	2
	Kenpengvirus_27			20374	20583																					2	2
	Kenpengvirus_28	99.96	Integrase, tyrosine recombinase superfamily	20700	21863																					2	2
	Kenpengvirus_29	98.96	DNA-binding protein, RHH; VapB-like antitoxin	21917	22066																Putative antitoxin [PF02697.17]					2	2
	Kenpengvirus_30			22068	22328																					2	2
	Kenpengvirus_31			22700	23020																					2	2
	Kenpengvirus_32			23216	23629																					2	2
	Kenpengvirus_33			23631	24575			YP_009638355.1	YP_009638355.1 hypothetical protein FGG39_gp12 [Mycobacterium phage Saintus]	FALSE	0.369	130	1.39e-31											VOG22603	REFSEQ hypothetical protein; Xu	1	2
	Kenpengvirus_34	98.62	Minor tail protein	24587	25279																					2	2
	Kenpengvirus_35	93.61	Zinc finger protein, His1 ORF4 homolog	25272	25427																					2	2
	Kenpengvirus_36			25842	26144																					2	2
	Kenpengvirus_37			26146	26361																					2	2
	Kenpengvirus_38			26363	27061																					2	2
	Kenpengvirus_39			27526	27984																					2	2
	Kenpengvirus_40			28378	28566																					2	2
	Kenpengvirus_41	99.79	Deoxynucleoside monophosphate kinase	28580	29113			YP_009010793.1	YP_009010793.1 putative deoxynucleotide monophosphate kinase [Invertebrate iridescent virus 22]	FALSE	0.31	80	2.83e-16								AAA domain [PF13238.9]			VOG00076	sp|Q7Y4Y9|DNMK_BPR69 Deoxynucleotide monophosphate kinase; Xh	1	2
	Kenpengvirus_42	100	DNA polymerase, family B	29295	30413			YP_009639383.1	YP_009639383.1 DNA polymerase elongation subunit [Salinibacter virus M8CC19]	FALSE	0.22	63	3.42e-09								DNA polymerase family B [PF00136.24]					1	2
	Kenpengvirus_43	99.83	DNA N-6-adenine-methyltransferase	30403	31203			YP_003169655.1	YP_003169655.1 N-6-adenine-methyltransferase [Staphylococcus phage P954]	FALSE	0.645	182	6.69e-50								DNA N-6-adenine-methyltransferase (Dam) [PF05869.14]			VOG01463	sp|P51715|YO13_BPHC1 Uncharacterized adenine-specific methylase; XhXp	1	4
	Kenpengvirus_44			31238	31450																					2	4
	Kenpengvirus_45	100	DEDDy 3'-5' exonuclease domain of family-B DNA polymerases	31447	32586																DNA polymerase family B, exonuclease domain [PF03104.22]					2	4
	Kenpengvirus_46	99.48	MCM helicase	32583	33917																					2	4
	Kenpengvirus_47	99.68	Cas4-like nuclease, PD-(D/E)XK superfamily	34115	35245																					2	4
Huangdivirus	Huangdivirus_1			373	576																					2	4
	Huangdivirus_2			573	695																					2	4
	Huangdivirus_3			862	1029																					2	4
	Huangdivirus_4			1238	1501																					2	4
	Huangdivirus_5	99.49	Class I SAM-dependent N-methyltransferases (protein substrate)	1505	1969			YP_009043203.1	YP_009043203.1 class I SAM-dependent methyltransferase [Streptococcus phage DCC1738]	FALSE	0.464	96	2.516e-22								ubiE/COQ5 methyltransferase family [PF01209.21]			VOG03619	REFSEQ class I SAM-dependent methyltransferase; Xu	1	4
	Huangdivirus_6			2378	2704																					2	2
	Huangdivirus_7			2724	2987																					2	2
	Huangdivirus_8			2984	3226																					2	2
	Huangdivirus_9	90.49	Sul7s-like ssDNA binding protein, wHTH	3223	3612																					2	2
	Huangdivirus_10	98.45	Zinc finger protein	3609	3797																					2	2
	Huangdivirus_11			3794	3973																					2	2
	Huangdivirus_12			3966	4238																					2	2
	Huangdivirus_13			4231	4521																					2	2
	Huangdivirus_14			4521	4664																					2	2
	Huangdivirus_15	99.21	DNA-binding protein, RHH	4664	4810																					2	2
	Huangdivirus_16	99.88	Integrase, tyrosine recombinase superfamily	4874	5500																Phage integrase family [PF00589.25]					2	2
	Huangdivirus_17	99.8	AAA+ ATPase conserved archaeal spindle-shaped viruses	5618	6325			YP_007678010.1	YP_007678010.1 DnaA-like protein [Sulfolobales Mexican fusellovirus 1]	FALSE	0.245	78	8.52e-15											VOG04922	sp|P20202|B251_SSV1 Uncharacterized protein B-251; Xh	0	3
	Huangdivirus_18			6328	6687																					2	2
	Huangdivirus_19	99.49	DNA-binding protein, similar to SSV1 VP2	6770	7027																					2	2
	Huangdivirus_20			7024	8781																					2	2
	Huangdivirus_21	92.31	VP1	8778	9062																					2	2
	Huangdivirus_22	97.62	N-terminal alginate lyase (beta sandwich) domain, C-terminal domain related to SSV19 adaptor protein B210	9067	10800																					2	2
	Huangdivirus_23			10800	10931																					2	2
	Huangdivirus_24			11022	11441																					2	2
	Huangdivirus_25	99.75	Beta-helix fold protein	11494	12993																					2	2
	Huangdivirus_26			13012	14391																					2	2
	Huangdivirus_27			14393	14590																					2	2
	Huangdivirus_28	93.86	VP3	14649	14945																					2	2
	Huangdivirus_29			15022	15303																					2	2
	Huangdivirus_30			15308	15853																					2	2
	Huangdivirus_31			15844	16500																					2	2
	Huangdivirus_32	98.14	Terminal fiber protein	16519	17082																					2	2
	Huangdivirus_33	99.52	Polysaccharide lyase, beta-jelly roll fold	17099	18340																					1	2
	Huangdivirus_34	99.53	AEP primase - MCM helicase	18361	20856																Primase C terminal 1 (PriCT-1) [PF08708.14]					1	2
	Huangdivirus_35	99.51	EndoMS-like nuclease, PD-(D/E)XK superfamily	20840	21250																					2	2
	Huangdivirus_36	99.77	DEDD transposase	21261	22139	K07486	transposase	YP_001949909.1	YP_001949909.1 hypothetical protein RSL1_ORF034 [Ralstonia phage phiRSL1]	FALSE	0.212	80	4.233e-15								Transposase IS116/IS110/IS902 family [PF02371.19]			VOG22980	REFSEQ hypothetical protein; Xu	1	2
	Huangdivirus_37			22143	22334																					2	2
	Huangdivirus_38			22331	22636																					2	2
	Huangdivirus_39	99.12	DNA-binding protein, RHH	22626	22793																					2	2
	Huangdivirus_40	99.93	Glycosyltransferase	22886	23662																Glycosyl transferase family 2 [PF00535.29]; Glycosyltransferase like family 2 [PF13641.9]					2	2
	Huangdivirus_41			23786	23971																					2	2
	Huangdivirus_42			23964	24170																					2	2
	Huangdivirus_43			24163	24369																					2	2
	Huangdivirus_44			24372	24584																					2	2
	Huangdivirus_45			24581	24871																					2	2
	Huangdivirus_46	99.77	ATP-grasp domain protein	24872	25615																ATP-grasp domain, R2K clade family 3 [PF14243.9]					1	4
	Huangdivirus_47	98.28	Zinc finger protein	25618	25839																					2	4
	Huangdivirus_48	99.07	Zinc finger protein	25941	26117																Archaeal TRASH domain [PF08394.13]					2	4
	Huangdivirus_49			26114	26227																					2	4
	Huangdivirus_50			26224	26367																					2	4
Chiyouvirus	Chiyouvirus_1	97.71	DNA-binding protein, HTH	176	511																Homeodomain-like domain [PF13384.9]					2	5
	Chiyouvirus_2			647	1096																					2	4
	Chiyouvirus_3			1097	1444																					2	4
	Chiyouvirus_4			1863	2096																					2	4
	Chiyouvirus_5			2162	2398																					2	4
	Chiyouvirus_6			2388	2627																					2	4
	Chiyouvirus_7	97	DNA-binding protein, RHH	2734	2898																Ribbon-helix-helix domain [PF12651.10]					1	4
	Chiyouvirus_8			2899	3078																					2	2
	Chiyouvirus_9	99.9	Methyltransferase	3128	3982			YP_001648091.1	YP_001648091.1 putative methyltransferase FkbM [Ostreococcus tauri virus OtV5]	FALSE	0.302	82	8.306e-16								Methyltransferase FkbM domain [PF05050.15]			VOG01137	REFSEQ hypothetical protein; Xu	1	2
	Chiyouvirus_10			4043	4471																					2	2
	Chiyouvirus_11			4571	4882																					2	2
	Chiyouvirus_12	96.96	DNA-binding protein, RHH; ATV ORF59b homolog	4887	5036																					2	2
	Chiyouvirus_13			5023	5457																					2	2
	Chiyouvirus_14	100	Major capsid protein, SIRV2-like	5516	5890			NP_666607.1	NP_666607.1 coat protein [Sulfolobus islandicus rod-shaped virus 1]	FALSE	0.368	75	2.606e-15								Sulfolobus virus coat protein C terminal [PF12193.11]			VOG19213	sp|A0A6M3VXD3|CAPSD_SSRV1 Major capsid protein; Xs	0	2
	Chiyouvirus_15	99.98	Glycosyltransferase, GT4 family	5939	6955			YP_009362937.1	YP_009362937.1 glycosyltransferase [Sulfolobus islandicus rod-shaped virus 4]	FALSE	0.292	142	1.961e-35								Glycosyl transferases group 1 [PF00534.23]; Glycosyl transferases group 1 [PF13692.9]			VOG00092	sp|Q8QL34|Y335_SIRV1 Uncharacterized glycosyltransferase 335; Xh	1	1
	Chiyouvirus_16	100	Minor structural protein conserved in rudiviruses	6960	8273																					2	1
	Chiyouvirus_17		Acr	8520	8795																					2	1
	Chiyouvirus_18	100	Minor structural protein (terminal fiber) conserved in rudiviruses, host recognition	8792	13393			YP_009596819.1	YP_009596819.1 tape measure protein [Propionibacterium phage B22]	FALSE	0.173	76	3.274e-12													0	1
	Chiyouvirus_19			13393	13731																					2	1
	Chiyouvirus_20	100	Glycosyltransferase, conserved in rudiviruses (SIRV2 gp44)	13728	14804			YP_009362773.1	YP_009362773.1 hypothetical protein CCL47_gp39 [Sulfolobus islandicus rod-shaped virus 11]	FALSE	0.336	193	2.552e-52								Glycosyl transferases group 1 [PF00534.23]; Glycosyl transferases group 1 [PF13692.9]			VOG00092	sp|Q8QL34|Y335_SIRV1 Uncharacterized glycosyltransferase 335; Xh	1	1
	Chiyouvirus_21	98.61	Potential terminal fiber protein	14843	15298																Phage tail-collar fibre protein [PF12571.11]			VOG00260	REFSEQ hypothetical protein; Xu	0	2
	Chiyouvirus_22			15494	16795																					2	2
	Chiyouvirus_23	100	Major capsid protein, SIRV2-like	16827	17576																					2	2
	Chiyouvirus_24			17632	17955																					2	2
	Chiyouvirus_25			17955	18134																					2	2
	Chiyouvirus_26			18147	19241																					2	2
	Chiyouvirus_27			19253	19489																					2	2
	Chiyouvirus_28	96.59	Zinc finger protein, His1 ORF4 homolog	19494	19721																					2	2
	Chiyouvirus_29	99.95	Kelch domain-containing protein, beta propeller	19712	20614																					2	2
	Chiyouvirus_30	98.27	Potential structural protein with a jelly-roll fold	20624	22282																					1	4
	Chiyouvirus_31	94.63	Potential structural protein with a triple beta-helix fold	22296	22754																					2	4
	Chiyouvirus_32			22754	23071																					2	4
	Chiyouvirus_33			23086	23286																					2	4
	Chiyouvirus_34	98.76	Homing endonuclease, LADLIDADG	23409	23663																					2	4
	Chiyouvirus_35			23660	23878																					2	4
	Chiyouvirus_36			23879	24013																					2	4
	Chiyouvirus_37			24162	24374																					2	4
	Chiyouvirus_38	99.58	Zinc finger protein	24601	25038																Drought induced 19 protein (Di19), zinc-binding [PF05605.15]					2	4
	Chiyouvirus_39	99.54	CRISPR-associated endonuclease Cas2	25035	25244																					2	4
	Chiyouvirus_40			25279	25755																					2	4
	Chiyouvirus_41			25757	26221																					2	4
	Chiyouvirus_42	97.92	DNA-binding protein, HTH	26357	26692																Homeodomain-like domain [PF13384.9]					2	5
Chiyouvirus2	Chiyouvirus2_1			1	909																					2	5
	Chiyouvirus2_2			922	1101																					2	4
	Chiyouvirus2_3			1101	1424																					2	4
	Chiyouvirus2_4			1480	2229																					2	4
	Chiyouvirus2_5	100	Major capsid protein, SIRV2-like	2261	3562																					2	4
	Chiyouvirus2_6			3559	3747																					2	4
	Chiyouvirus2_7	98.61	Potential terminal fiber protein	3758	4213																Phage tail-collar fibre protein [PF12571.11]			VOG00260	REFSEQ hypothetical protein; Xu	0	4
	Chiyouvirus2_8	100	Glycosyltransferase, conserved in rudiviruses (SIRV2 gp44)	4252	5328			YP_009362773.1	YP_009362773.1 hypothetical protein CCL47_gp39 [Sulfolobus islandicus rod-shaped virus 11]	FALSE	0.336	193	2.552e-52								Glycosyl transferases group 1 [PF00534.23]; Glycosyl transferases group 1 [PF13692.9]			VOG00092	sp|Q8QL34|Y335_SIRV1 Uncharacterized glycosyltransferase 335; Xh	1	1
	Chiyouvirus2_9			5325	5663																					2	1
	Chiyouvirus2_10	100	Minor structural protein (terminal fiber) conserved in rudiviruses, host recognition	5663	10264			YP_009596819.1	YP_009596819.1 tape measure protein [Propionibacterium phage B22]	FALSE	0.173	76	3.274e-12													0	1
	Chiyouvirus2_11			10261	10536																					2	1
	Chiyouvirus2_12	100	Minor structural protein conserved in rudiviruses	10783	12096																					2	1
	Chiyouvirus2_13	99.98	Glycosyltransferase, GT4 family	12101	13117			YP_009362937.1	YP_009362937.1 glycosyltransferase [Sulfolobus islandicus rod-shaped virus 4]	FALSE	0.292	142	1.961e-35								Glycosyl transferases group 1 [PF00534.23]; Glycosyl transferases group 1 [PF13692.9]			VOG00092	sp|Q8QL34|Y335_SIRV1 Uncharacterized glycosyltransferase 335; Xh	1	1
	Chiyouvirus2_14	100	Major capsid protein, SIRV2-like	13166	13540			NP_666607.1	NP_666607.1 coat protein [Sulfolobus islandicus rod-shaped virus 1]	FALSE	0.368	75	2.606e-15								Sulfolobus virus coat protein C terminal [PF12193.11]			VOG19213	sp|A0A6M3VXD3|CAPSD_SSRV1 Major capsid protein; Xs	0	2
	Chiyouvirus2_15			13599	14033																					2	2
	Chiyouvirus2_16	96.96	DNA-binding protein, RHH; ATV ORF59b homolog	14020	14169																					2	2
	Chiyouvirus2_17			14174	14485																					2	2
	Chiyouvirus2_18			14585	15013																					2	2
	Chiyouvirus2_19	99.9	Methyltransferase	15074	15928			YP_001648091.1	YP_001648091.1 putative methyltransferase FkbM [Ostreococcus tauri virus OtV5]	FALSE	0.302	82	8.306e-16								Methyltransferase FkbM domain [PF05050.15]			VOG01137	REFSEQ hypothetical protein; Xu	1	2
	Chiyouvirus2_20			15978	16157																					2	2
	Chiyouvirus2_21	97	DNA-binding protein, RHH	16158	16322																Ribbon-helix-helix domain [PF12651.10]					1	4
	Chiyouvirus2_22			16429	16668																					2	4
	Chiyouvirus2_23			16658	16894																					2	4
	Chiyouvirus2_24			16960	17193																					2	4
	Chiyouvirus2_25			17612	17959																					2	4
	Chiyouvirus2_26			17960	18409																					2	5
Chiyouvirus3	Chiyouvirus3_1			3	521																					2	5
	Chiyouvirus3_2			534	713																					2	4
	Chiyouvirus3_3			713	1036																					2	4
	Chiyouvirus3_4			1092	1841																					2	4
	Chiyouvirus3_5	100	Major capsid protein, SIRV2-like	1873	3174																					2	4
	Chiyouvirus3_6			3171	3359																					2	4
	Chiyouvirus3_7	98.61	Potential terminal fiber protein	3370	3825																Phage tail-collar fibre protein [PF12571.11]			VOG00260	REFSEQ hypothetical protein; Xu	0	4
	Chiyouvirus3_8	100	Glycosyltransferase, conserved in rudiviruses (SIRV2 gp44)	3864	4940			YP_009362773.1	YP_009362773.1 hypothetical protein CCL47_gp39 [Sulfolobus islandicus rod-shaped virus 11]	FALSE	0.336	193	2.552e-52								Glycosyl transferases group 1 [PF00534.23]; Glycosyl transferases group 1 [PF13692.9]			VOG00092	sp|Q8QL34|Y335_SIRV1 Uncharacterized glycosyltransferase 335; Xh	1	1
	Chiyouvirus3_9			4937	5275																					2	1
	Chiyouvirus3_10	100	Minor structural protein (terminal fiber) conserved in rudiviruses, host recognition	5275	9876			YP_009596819.1	YP_009596819.1 tape measure protein [Propionibacterium phage B22]	FALSE	0.173	76	3.274e-12													0	1
	Chiyouvirus3_11			9873	10148																					2	1
	Chiyouvirus3_12	100	Minor structural protein conserved in rudiviruses	10395	11708																					2	1
	Chiyouvirus3_13	99.98	Glycosyltransferase, GT4 family	11713	12729			YP_009362937.1	YP_009362937.1 glycosyltransferase [Sulfolobus islandicus rod-shaped virus 4]	FALSE	0.292	142	1.961e-35								Glycosyl transferases group 1 [PF00534.23]; Glycosyl transferases group 1 [PF13692.9]			VOG00092	sp|Q8QL34|Y335_SIRV1 Uncharacterized glycosyltransferase 335; Xh	1	1
	Chiyouvirus3_14	100	Major capsid protein, SIRV2-like	12778	13152			NP_666607.1	NP_666607.1 coat protein [Sulfolobus islandicus rod-shaped virus 1]	FALSE	0.368	75	2.606e-15								Sulfolobus virus coat protein C terminal [PF12193.11]			VOG19213	sp|A0A6M3VXD3|CAPSD_SSRV1 Major capsid protein; Xs	0	2
	Chiyouvirus3_15			13211	13645																					2	2
	Chiyouvirus3_16	96.96	DNA-binding protein, RHH; ATV ORF59b homolog	13632	13781																					2	2
	Chiyouvirus3_17			13786	14097																					2	2
	Chiyouvirus3_18			14197	14625																					2	2
	Chiyouvirus3_19	99.9	Methyltransferase	14686	15540			YP_001648091.1	YP_001648091.1 putative methyltransferase FkbM [Ostreococcus tauri virus OtV5]	FALSE	0.302	82	8.306e-16								Methyltransferase FkbM domain [PF05050.15]			VOG01137	REFSEQ hypothetical protein; Xu	1	2
	Chiyouvirus3_20			15590	15769																					2	2
	Chiyouvirus3_21	97	DNA-binding protein, RHH	15770	15934																Ribbon-helix-helix domain [PF12651.10]					1	4
	Chiyouvirus3_22			16041	16280																					2	4
	Chiyouvirus3_23			16270	16506																					2	4
	Chiyouvirus3_24			16572	16805																					2	4
	Chiyouvirus3_25			17207	17554																					2	4
	Chiyouvirus3_26			17551	17730																					2	5
Chiyouvirus4	Chiyouvirus4_1	97.71	DNA-binding protein, HTH	133	468																Homeodomain-like domain [PF13384.9]					2	5
	Chiyouvirus4_2			604	1053																					2	4
	Chiyouvirus4_3			1054	1401																					2	4
	Chiyouvirus4_4			1820	2053																					2	4
	Chiyouvirus4_5			2119	2355																					2	4
	Chiyouvirus4_6			2345	2584																					2	4
	Chiyouvirus4_7	97	DNA-binding protein, RHH	2691	2855																Ribbon-helix-helix domain [PF12651.10]					1	4
	Chiyouvirus4_8			2856	3035																					2	2
	Chiyouvirus4_9	99.9	Methyltransferase	3085	3939			YP_001648091.1	YP_001648091.1 putative methyltransferase FkbM [Ostreococcus tauri virus OtV5]	FALSE	0.302	82	8.306e-16								Methyltransferase FkbM domain [PF05050.15]			VOG01137	REFSEQ hypothetical protein; Xu	1	2
	Chiyouvirus4_10			4000	4428																					2	2
	Chiyouvirus4_11			4528	4839																					2	2
	Chiyouvirus4_12	96.96	DNA-binding protein, RHH; ATV ORF59b homolog	4844	4993																					2	2
	Chiyouvirus4_13			4980	5414																					2	2
	Chiyouvirus4_14	100	Major capsid protein, SIRV2-like	5473	5847			NP_666607.1	NP_666607.1 coat protein [Sulfolobus islandicus rod-shaped virus 1]	FALSE	0.368	75	2.606e-15								Sulfolobus virus coat protein C terminal [PF12193.11]			VOG19213	sp|A0A6M3VXD3|CAPSD_SSRV1 Major capsid protein; Xs	0	2
	Chiyouvirus4_15	99.98	Glycosyltransferase, GT4 family	5896	6912			YP_009362937.1	YP_009362937.1 glycosyltransferase [Sulfolobus islandicus rod-shaped virus 4]	FALSE	0.292	142	1.961e-35								Glycosyl transferases group 1 [PF00534.23]; Glycosyl transferases group 1 [PF13692.9]			VOG00092	sp|Q8QL34|Y335_SIRV1 Uncharacterized glycosyltransferase 335; Xh	1	1
	Chiyouvirus4_16	100	Minor structural protein conserved in rudiviruses	6917	8230																					2	1
	Chiyouvirus4_17			8477	8752																					2	1
	Chiyouvirus4_18	100	Minor structural protein (terminal fiber) conserved in rudiviruses, host recognition	8749	13350			YP_009596819.1	YP_009596819.1 tape measure protein [Propionibacterium phage B22]	FALSE	0.173	76	3.274e-12													0	1
	Chiyouvirus4_19			13350	13688																					2	1
	Chiyouvirus4_20	100	Glycosyltransferase, conserved in rudiviruses (SIRV2 gp44)	13685	14761			YP_009362773.1	YP_009362773.1 hypothetical protein CCL47_gp39 [Sulfolobus islandicus rod-shaped virus 11]	FALSE	0.336	193	2.552e-52								Glycosyl transferases group 1 [PF00534.23]; Glycosyl transferases group 1 [PF13692.9]			VOG00092	sp|Q8QL34|Y335_SIRV1 Uncharacterized glycosyltransferase 335; Xh	1	1
	Chiyouvirus4_21	98.61	Potential terminal fiber protein	14800	15255																Phage tail-collar fibre protein [PF12571.11]			VOG00260	REFSEQ hypothetical protein; Xu	0	2
	Chiyouvirus4_22			15451	16752																					2	2
	Chiyouvirus4_23	100	Major capsid protein, SIRV2-like	16784	17533																					2	2
	Chiyouvirus4_24			17589	17912																					2	2
	Chiyouvirus4_25			17912	18091																					2	2
	Chiyouvirus4_26			18104	19198																					2	2
	Chiyouvirus4_27			19210	19446																					2	2
	Chiyouvirus4_28	96.59	Zinc finger protein, His1 ORF4 homolog	19451	19678																					2	2
	Chiyouvirus4_29	99.95	Kelch domain-containing protein, beta propeller	19669	20571																					2	2
	Chiyouvirus4_30	98.27	Potential structural protein with a jelly-roll fold	20581	22239																					1	4
	Chiyouvirus4_31	94.63	Potential structural protein with a triple beta-helix fold	22253	22711																					2	4
	Chiyouvirus4_32			22711	23028																					2	4
	Chiyouvirus4_33			23043	23243																					2	4
	Chiyouvirus4_34	98.76	Homing endonuclease, LADLIDADG	23366	23620																					2	4
	Chiyouvirus4_35			23617	23835																					2	4
	Chiyouvirus4_36			23836	23970																					2	4
	Chiyouvirus4_37			24119	24331																					2	4
	Chiyouvirus4_38	99.58	Zinc finger protein	24558	24995																Drought induced 19 protein (Di19), zinc-binding [PF05605.15]					2	4
	Chiyouvirus4_39	99.54	CRISPR-associated endonuclease Cas2	24992	25201																					2	4
	Chiyouvirus4_40			25236	25712																					2	4
	Chiyouvirus4_41			25714	26052																					2	5
Chiyouvirus5	Chiyouvirus5_1	97.92	DNA-binding protein, HTH	174	509																Homeodomain-like domain [PF13384.9]					2	5
	Chiyouvirus5_2			645	1109																					2	4
	Chiyouvirus5_3			1111	1587																					2	4
	Chiyouvirus5_4	99.54	CRISPR-associated endonuclease Cas2	1622	1831																					2	4
	Chiyouvirus5_5	99.58	Zinc finger protein	1828	2265																Drought induced 19 protein (Di19), zinc-binding [PF05605.15]					2	4
	Chiyouvirus5_6			2492	2704																					2	4
	Chiyouvirus5_7			2853	2987																					2	4
	Chiyouvirus5_8			2988	3206																					2	4
	Chiyouvirus5_9	98.76	Homing endonuclease, LADLIDADG	3203	3457																					2	4
	Chiyouvirus5_10			3580	3780																					2	4
	Chiyouvirus5_11			3795	4112																					2	4
	Chiyouvirus5_12	94.63	Potential structural protein with a triple beta-helix fold	4112	4570																					2	4
	Chiyouvirus5_13	98.27	Potential structural protein with a jelly-roll fold	4584	6242																					1	4
	Chiyouvirus5_14	99.95	Kelch domain-containing protein, beta propeller	6252	7154																					2	2
	Chiyouvirus5_15	96.59	Zinc finger protein, His1 ORF4 homolog	7145	7372																					2	2
	Chiyouvirus5_16			7377	7613																					2	2
	Chiyouvirus5_17			7625	8719																					2	2
	Chiyouvirus5_18			8732	8911																					2	2
	Chiyouvirus5_19			8911	9234																					2	2
	Chiyouvirus5_20	100	Major capsid protein, SIRV2-like	9290	10039																					2	2
	Chiyouvirus5_21			10071	11372																					2	2
	Chiyouvirus5_22	98.61	Potential terminal fiber protein	11369	11557																					2	2
	Chiyouvirus5_23	100	Glycosyltransferase, conserved in rudiviruses (SIRV2 gp44)	11568	12023																Phage tail-collar fibre protein [PF12571.11]			VOG00260	REFSEQ hypothetical protein; Xu	0	2
	Chiyouvirus5_24			12062	13138			YP_009362773.1	YP_009362773.1 hypothetical protein CCL47_gp39 [Sulfolobus islandicus rod-shaped virus 11]	FALSE	0.336	193	2.552e-52								Glycosyl transferases group 1 [PF00534.23]; Glycosyl transferases group 1 [PF13692.9]			VOG00092	sp|Q8QL34|Y335_SIRV1 Uncharacterized glycosyltransferase 335; Xh	1	1
	Chiyouvirus5_25	100	Minor structural protein (terminal fiber) conserved in rudiviruses, host recognition	13135	13473																					2	1
	Chiyouvirus5_26			13473	18074			YP_009596819.1	YP_009596819.1 tape measure protein [Propionibacterium phage B22]	FALSE	0.173	76	3.274e-12													0	1
	Chiyouvirus5_27	100	Minor structural protein conserved in rudiviruses	18071	18346																					2	1
	Chiyouvirus5_28	99.98	Glycosyltransferase, GT4 family	18593	19906																					2	1
	Chiyouvirus5_29	100	Major capsid protein, SIRV2-like	19911	20927			YP_009362937.1	YP_009362937.1 glycosyltransferase [Sulfolobus islandicus rod-shaped virus 4]	FALSE	0.292	142	1.961e-35								Glycosyl transferases group 1 [PF00534.23]; Glycosyl transferases group 1 [PF13692.9]			VOG00092	sp|Q8QL34|Y335_SIRV1 Uncharacterized glycosyltransferase 335; Xh	1	1
	Chiyouvirus5_30			20976	21350			NP_666607.1	NP_666607.1 coat protein [Sulfolobus islandicus rod-shaped virus 1]	FALSE	0.368	75	2.606e-15								Sulfolobus virus coat protein C terminal [PF12193.11]			VOG19213	sp|A0A6M3VXD3|CAPSD_SSRV1 Major capsid protein; Xs	0	2
	Chiyouvirus5_31	96.96	DNA-binding protein, RHH; ATV ORF59b homolog	21409	21843																					2	2
	Chiyouvirus5_32			21830	21979																					2	2
	Chiyouvirus5_33			21984	22295																					2	2
	Chiyouvirus5_34	99.9	Methyltransferase	22395	22823																					2	2
	Chiyouvirus5_35			22884	23738			YP_001648091.1	YP_001648091.1 putative methyltransferase FkbM [Ostreococcus tauri virus OtV5]	FALSE	0.302	82	8.306e-16								Methyltransferase FkbM domain [PF05050.15]			VOG01137	REFSEQ hypothetical protein; Xu	1	2
	Chiyouvirus5_36	97	DNA-binding protein, RHH	23788	23967																					2	2
	Chiyouvirus5_37			23968	24132																Ribbon-helix-helix domain [PF12651.10]					1	4
	Chiyouvirus5_38			24239	24478																					2	4
	Chiyouvirus5_39			24468	24704																					2	4
	Chiyouvirus5_40			24770	25003																					2	4
	Chiyouvirus5_41			25405	25752																					2	5
	PLSP01000042_1	52.66	6M0Q_D Uncharacterized protein; apo-form, OXIDOREDUCTASE; HET: PEG, HEC, ISW, PG4, PGE; 1.99A {Nitrosomonas europaea}	1	261																					2	5
	PLSP01000042_2	32.12	P20710 VXIS_BPL54 Excisionase OS=Staphylococcus phage L54a OX=10727 GN=xis PE=4 SV=1	413	826																					1	4
	PLSP01000042_3	18.85	Protein of unknown function (DUF2523)	879	1148																					2	2
	PLSP01000042_4	29.56	d1yf2a2 d.287.1.2 (A:221-425) Bipartite methylase S protein MJ0130 {Methanocaldococcus jannaschii [TaxId: 2190]}	1150	4383																					2	2
	PLSP01000042_5	99.05	d3d37a1 b.106.1.1 (A:6-178) Baseplate protein gpP {Neisseria meningitidis [TaxId: 487]}	4409	5086																					2	2
	PLSP01000042_6	99.59	Phage P2 GpU	5086	5481																					2	2
	PLSP01000042_7	99.07	O64314 TMP_BPP2 Probable tape measure protein OS=Escherichia phage P2 OX=10679 GN=T PE=3 SV=1	5482	6954																					1	2
	PLSP01000042_8	34.04	3MYD_A Flagellar biosynthesis protein flhA; FlhA, flagellar export, Type III secretion, cytoplasmic fragment, PROTEIN TRANSPORT; 2.4A {Helicobacter pylori}	7041	7493																					2	2
	PLSP01000042_9	59.49	Putative ER transporter, 6TM, N-terminal	7654	8376																					2	2
	PLSP01000042_10	99.57	d2guja1 b.106.1.3 (A:5-143) Phage-like element PBSX protein XkdM {Bacillus subtilis [TaxId: 1423]}	8406	8828																					1	2
	PLSP01000042_11	26.06	Family of unknown function (DUF6550)	9406	10641																					2	2
	PLSP01000042_12	99.42	Minor capsid protein	10978	11316																Bacteriophage HK97-gp10, putative tail-component [PF04883.15]					0	2
	PLSP01000042_13	35.72	6TDV_S ATPEG7; mitochondria, ATP synthase, MEMBRANE PROTEIN; HET: LMT, TRT, CDL, LPP; 2.8A {Euglena gracilis}	11509	11949																					2	1
	PLSP01000042_14	36.16	PsaX family	12066	12527																					2	1
	PLSP01000042_15	99.75	6OMC_B Major capsid protein; capsid, HK97-fold, dsDNA-phage, icosahedral, VIRUS; 3.8A {Escherichia phage T5}	12605	13504																					2	1
	PLSP01000042_16	99.45	6QYY_B Capsid fiber protein; bacteriophage, phi29, prohead, VIRUS; HET: SO4; 1.8A {Bacillus phage phi29}	13576	13944																					2	1
	PLSP01000042_17	89.91	D3WAC4 PRO_BPLP2 Probable capsid maturation protease OS=Lactococcus phage p2 OX=254252 PE=3 SV=1	13946	15028																					2	1
	PLSP01000042_18	93.65	Q38442 GP7_BPSPP Minor head protein GP7 OS=Bacillus phage SPP1 OX=10724 GN=7 PE=1 SV=2	15045	15365																					2	1
	PLSP01000042_19	99.9	6TE9_B Phage portal protein, HK97 family; "neck", "portal", "capsid", "tail tube", VIRUS; 3.58A {Rhodobacter capsulatus}	15337	16809																					2	1
	PLSP01000042_20	99.94	5OE8_A Large subunit terminase; large terminase, VIRAL PROTEIN; 2.2A {Deep-sea thermophilic phage D6E}	16809	17987	K06909	phage terminase large subunit	YP_001467938.1	YP_001467938.1 terminase large subunit [Thermus phage P23-45]	FALSE	0.267	152	3.71e-38								Terminase large subunit, T4likevirus-type, N-terminal [PF03237.18]; Terminase RNaseH-like domain [PF17289.5]; Phage terminase large subunit [PF04466.16]			VOG14491	sp|Q05219|VG13_BPML5 Gene 13 protein; Xu	0	2
	PLSP01000042_21	93.95	d2g7sa1 a.4.1.9 (A:3-76) Putative transcriptional regulator Atu0279 {Agrobacterium tumefaciens [TaxId: 358]}	17930	18448																					2	2
	PLSP01000042_22	99.85	2CBZ_A MULTIDRUG RESISTANCE-ASSOCIATED PROTEIN 1; ABC PROTEINS, MRP1/ABCC1, NUCLEOTIDE-BINDING DOMAIN, ATP-BINDING, HYDROLYSIS, TRANSPORT; HET: ATP; 1.5A {HOMO SAPIENS} SCOP: c.37.1.0, l.1.1.1	18860	19543			NP_795572.1	NP_795572.1 putative ABC transporter ATP-binding protein [Streptococcus phage 315.4]	FALSE	0.457	190	2.83e-53											VOG26111	sp|P44662|Y361_HAEIN Probable iron transport system ATP-binding protein HI_0361; Xh	1	2
	PLSP01000042_23	99.83	6SDK_A Stage 0 sporulation protein J; ParB, Chromosome segregation, Chromosome organization, DNA BINDING PROTEIN; HET: MSE, CDP; 1.81A {Bacillus subtilis (strain 168)} SCOP: a.4.14.0, d.268.1.0	19522	20061			YP_010358304.1	YP_010358304.1 N6-adenine methyltransferase [Halorubrum virus HRTV-28]	FALSE	0.444	105	6.39e-25								ParB/Sulfiredoxin domain [PF02195.21]			VOG00216	REFSEQ ParB-like nuclease domain protein; Xu	1	4
	PLSP01000042_24	50.37	Family of unknown function (DUF5453)	20061	20339																					2	4
	PLSP01000042_25	32.23	d1q3ea_ b.82.3.2 (A:) HCN pacemaker channel {Mouse (Mus musculus) [TaxId: 10090]}	20363	20626																					2	4
	PLSP01000042_26	95.96	d4hw0a_ a.4.5.0 (A:) automated matches {Sulfolobus solfataricus [TaxId: 273057]}	20903	21196																Winged helix-turn-helix [PF14947.9]					2	4
	PLSP01000042_27	96.51	d1tfia_ g.41.3.1 (A:) Transcriptional factor SII, C-terminal domain {Human (Homo sapiens) [TaxId: 9606]}	21242	21502																					2	4
	PLSP01000042_28	40.02	d2h1ia1 c.69.1.14 (A:1-202) Carboxylesterase {Bacillus cereus [TaxId: 1396]}	21504	21938																					2	4
	PLSP01000042_29	99.36	d1xmxa1 c.52.1.26 (A:1-383) Hypothetical protein VC1899 {Vibrio cholerae [TaxId: 666]}	22135	23505																					2	4
	PLSP01000042_30	89.54	2W25_B PROBABLE TRANSCRIPTIONAL REGULATORY PROTEIN; TRANSCRIPTION, TRANSCRIPTION REGULATION, TRANSCRIPTIONAL REGULATOR, MUTANT, RV3291C, GLU104ALA, DNA-BINDING; 2.15A {MYCOBACTERIUM TUBERCULOSIS}	23528	24007																					2	4
	PLSP01000042_31	91.74	d1ub9a_ a.4.5.28 (A:) Hypothetical protein PH1061 {Pyrococcus horikoshii [TaxId: 53953]}	24194	25108																					2	4
	PLSP01000042_32	71.97	Q8QL28 Y74_SIRV1 Uncharacterized protein 74 OS=Sulfolobus islandicus rod-shaped virus 1 OX=157898 GN=74 PE=4 SV=1	25113	25358																					2	4
	PLSP01000042_33	33.82	PPPDE putative peptidase domain	25361	25624																					2	4
	PLSP01000042_34	20.49	Scaffold domain	26309	26659																					2	5
	PLSP01000153_1	87.11	Protein of unknown function (DUF3226)	34	687																					2	5
	PLSP01000153_2	99.34	7O14_A Probable ABC transporter binding protein NosD; ABC Transporter complex, nucleotide-free, MEMBRANE PROTEIN;{Pseudomonas stutzeri ATCC 14405 = CCUG 16156}	793	2079																Periplasmic copper-binding protein (NosD) [PF05048.16]; Right handed beta helix region [PF13229.9]					2	4
	PLSP01000153_3	49.78	Q5UPR5 YL775_MIMIV Putative PAN domain-containing protein L775 OS=Acanthamoeba polyphaga mimivirus OX=212035 GN=MIMI_L775 PE=3 SV=1	2239	2859																					2	4
	PLSP01000153_4	88.81	Chitin synthesis regulation, resistance to Congo red	3064	3219																					2	4
	PLSP01000153_5	82.97	7D0J_I Photosystem I reaction center subunit VIII; PSI-LHCI-LHCII, PHOTOSYNTHESIS; HET: DGD, CHL, NEX, SQD, SF4, LUT, XAT, LHG, TPO, PQN, LMG, CLA, BCR; 3.42A {Chlamydomonas reinhardtii}	3934	4176																					2	4
	PLSP01000153_6	99.21	3ISY_A Intracellular proteinase inhibitor; Intracellular proteinase inhibitor bsupi, beta sandwich, greek key, structural genomics, Joint Center for Structural Genomics, JCSG; HET: MSE, PG4; 2.61A {Bacillus subtilis}	4242	4895																					2	4
	PLSP01000153_7	99.74	7O14_A Probable ABC transporter binding protein NosD; ABC Transporter complex, nucleotide-free, MEMBRANE PROTEIN;{Pseudomonas stutzeri ATCC 14405 = CCUG 16156}	4888	6180																Protein of unknown function (DUF1565) [PF07602.14]					2	4
	PLSP01000153_8	95.22	d1lj9a_ a.4.5.28 (A:) Transcriptional regulator SlyA {Enterococcus faecalis [TaxId: 1351]}	6382	7251																					2	4
	PLSP01000153_9	46.9	Uncharacterised protein family UPF0542	7446	7832																					2	4
	PLSP01000153_10	62.24	d2vb1a_ d.2.1.2 (A:) Lysozyme {Chicken (Gallus gallus) [TaxId: 9031]}	7988	8167																					2	4
	PLSP01000153_11	21.79	Q6GZM7 098R_FRG3G Uncharacterized protein 098R OS=Frog virus 3 (isolate Goorha) OX=654924 GN=FV3-098R PE=4 SV=1	8203	9009																					2	4
	PLSP01000153_12	98.52	d1ocya_ d.231.1.1 (A:) Receptor-binding domain of short tail fibre protein gp12 {Bacteriophage T4 [TaxId: 10665]}	9021	9782			YP_009322953.1	YP_009322953.1 tail protein [Synechococcus phage S-CAM7]	FALSE	0.602	76	5.64e-14								Phage Tail Collar Domain [PF07484.15]					0	4
	PLSP01000153_13	99.5	1WRU_A 43 kDa tail protein; BACTERIOPHAGE MU, BASEPLATE, GENE PRODUCT 44, STRUCTURAL PROTEIN; 2.1A {Enterobacteria phage Mu} SCOP: b.106.1.1	9775	11382																					2	1
	PLSP01000153_14	21.52	Bacteriophage KPP10, Structural protein ORF10	11460	12389																					2	1
	PLSP01000153_15	54.21	Cholesterol uptake porter CUP1 of Mce4, putative	12353	13867			YP_001456745.1	YP_001456745.1 gp15, minor tail protein [Corynebacterium phage BFK20]	FALSE	0.299	86	3.12e-16													0	1
	PLSP01000153_16	46.88	d1g8fa2 c.26.1.5 (A:169-389) ATP sulfurylase catalytic domain {Baker's yeast (Saccharomyces cerevisiae) [TaxId: 4932]}	14019	14381																					2	1
	PLSP01000153_17	99.49	d2guja1 b.106.1.3 (A:5-143) Phage-like element PBSX protein XkdM {Bacillus subtilis [TaxId: 1423]}	14396	14797																					2	1
	PLSP01000153_18	19.29	d2j3xa1 d.166.1.0 (A:2-217) automated matches {Clostridium botulinum [TaxId: 1491]}	14824	15216																					2	1
	PLSP01000153_19	99.16	Minor capsid protein	15724	16104			YP_009625596.1	YP_009625596.1 tail assembly chaperone [Gordonia phage Sour]	FALSE	0.39	64	1.01e-11													0	4
	PLSP01000153_20	31.56	SGS domain	16176	16664																					2	4
	PLSP01000153_21	23.3	O55726 110R_IIV6 Uncharacterized protein 110R OS=Invertebrate iridescent virus 6 OX=176652 GN=IIV6-110R PE=3 SV=1	16636	17100																					2	4
	PLSP01000153_22	95.63	2F2E_B PA1607; Transcription factor, helix-trun-helix, APC5613, structural genomics, PSI, Protein Structure Initiative, Midwest Center for Structural Genomics, MCSG; HET: MSE, SO4, GLC; 1.85A {Pseudomonas aeruginosa} SCOP: a.4.5.69	17219	18052																					2	4
	PLSP01000153_23	99.68	1OHG_A MAJOR CAPSID PROTEIN; VIRUS, VIRUS COAT PROTEIN, VIRUS/VIRAL PROTEIN, BACTERIOPHAGE, CAPSID, AUTO- CATALYTIC CROSS-LINK, ICOSAHEDRAL VIRUS; 3.45A {BACTERIOPHAGE HK97} SCOP: d.183.1.1	18137	19033																					2	4
	PLSP01000153_24	93.37	6QYY_B Capsid fiber protein; bacteriophage, phi29, prohead, VIRUS; HET: SO4; 1.8A {Bacillus phage phi29}	19051	19524																					2	4
	PLSP01000153_25	38.69	d1pcfa1 d.18.1.1 (A:63-127) Transcriptional coactivator PC4 C-terminal domain {Human (Homo sapiens) [TaxId: 9606]}	19527	19724																					2	5
	DSXG01000013_1	48.53	Archaea-specific editing domain of threonyl-tRNA synthetase	17	412																					2	5
	DSXG01000013_2	99.5	P03626 VG301_BPPF3 Putative assembly protein ORF301 OS=Pseudomonas phage Pf3 OX=10872 PE=4 SV=1	409	1098																Zonular occludens toxin (Zot) [PF05707.15]					2	4
	DSXG01000013_3	67.99	Family of unknown function (DUF5383)	1328	1462																					2	4
	DSXG01000013_4	58.23	Family of unknown function (DUF5383)	1488	2240																					2	4
	DSXG01000013_5	53.57	Family of unknown function (DUF6567)	2314	3351																					2	4
	DSXG01000013_6	56.3	3C75_A Amicyanin; copper proteins, electron transfer complex, TTQ, Electron transport, Oxidoreductase, Periplasm, Transport, Metal-binding, Pyrrolidone carboxylic acid; HET: TRQ; 2.5A {Paracoccus versutus} SCOP: b.6.1.1	3372	3917																					2	4
	DSXG01000013_7	99.91	5VFZ_A Gp33; Bacteriophage, Brujita, DNA-binding, Integrase, DNA BINDING PROTEIN; HET: GOL, ACT; 1.847A {Mycobacterium phage Brujita}	4057	5010			YP_010357039.1	YP_010357039.1 integrase [Polaribacter phage Leef_1]	FALSE	0.232	63	1.7e-09								Phage integrase family [PF00589.25]			VOG00013	sp|P22877|INTR_SACER Integrase; XhXr	1	4
	DSXG01000013_8	99.92	P06155 VINT_BPPH8 Integrase OS=Enterobacteria phage phi80 OX=10713 GN=int PE=3 SV=1	5043	6473																Phage integrase family [PF00589.25]					1	2
	DSXG01000013_9	63.71	Family of unknown function (DUF5457)	6470	6832																					2	2
	DSXG01000013_10	99.54	P0C9X1 H962R_ASFWA Putative helicase C962R OS=African swine fever virus (isolate Warthog/Namibia/Wart80/1980) OX=561444 GN=War-081 PE=3 SV=1	6825	8612																					2	2
	DSXG01000013_11	68.26	D-aminoacyl-tRNA deacylase	8625	8936																					2	2
	DSXG01000013_12	36.48	Family of unknown function (DUF6015)	9062	9430																					2	2
	DSXG01000013_13	53.89	2LZF_B Uncharacterized protein ykzF; Biofilm, DNA-mimic, AbrB, Protein Binding; NMR {Bacillus subtilis}	9434	9583																					2	2
	DSXG01000013_14	55.2	4A94_C CARBOXYPEPTIDASE INHIBITOR; HYDROLASE-HYDROLASE INHIBITOR COMPLEX, CPA4, NVCI, PCI, LCI; HET: NO3; 1.7A {HOMO SAPIENS}	9666	9887																					2	2
	DSXG01000013_15	69.93	6Q68_D Genome polyprotein; complex, enterovirus, picornavirus, VIRAL PROTEIN; HET: BGC; 3.161A {Bos taurus}	9932	10174																					2	2
	DSXG01000013_16	98.11	d1lj9a_ a.4.5.28 (A:) Transcriptional regulator SlyA {Enterococcus faecalis [TaxId: 1351]}	10367	10780																					2	2
	DSXG01000013_17	44.12	Q3V4S4 Y115_ATV Uncharacterized protein ORF115 OS=Acidianus two-tailed virus OX=315953 PE=4 SV=1	11106	11336																					2	2
	DSXG01000013_18	97.59	2MRF_A E3 ubiquitin-protein ligase RAD18; translesion synthesis, DNA repair, Ligase; HET: ZN; NMR {Homo sapiens}	11657	11803																					2	2
	DSXG01000013_19	15.49	Q90186 NS2_AADNV Non-structural protein NS2 OS=Aedes albopictus densovirus (isolate Boublik/1994) OX=648330 GN=NS PE=4 SV=1	11805	12923																					2	2
	DSXG01000013_20	100	d3ieka_ d.157.1.10 (A:) Putative RNA-degradation protein TTHA0252 {Thermus thermophilus [TaxId: 274]}	12967	14100	K12574	ribonuclease J [EC:3.1.-.-]														Beta-lactamase superfamily domain [PF12706.10]; Zn-dependent metallo-hydrolase RNA specificity domain [PF07521.15]; Metallo-beta-lactamase superfamily [PF00753.30]; Metallo-beta-lactamase superfamily domain [PF16661.8]; Beta-lactamase superfamily domain [PF13483.9]					2	2
	DSXG01000013_21	80.09	Lamina-associated polypeptide 1, N-terminal	14344	14448																					2	2
	DSXG01000013_22	100	5HR4_J MmeI; DNA-protein complex, Restriction-Modification enzyme, Hydrolase-DNA complex; HET: SFG; 2.5964A {Methylophilus methylotrophus}	14451	18620	K07317	adenine-specific DNA-methyltransferase [EC:2.1.1.72]														MmeI, DNA-methyltransferase domain [PF20473.1]; Eco57I restriction-modification methylase [PF07669.14]; N-6 DNA Methylase [PF02384.19]					2	2
	DSXG01000013_23	100	6VZ4_K Nuclear protein STH1/NPS1; Chromatin remodeling, Nucleosome, Gene Regulation, MOTOR PROTEIN; HET: ATP, MG, ADP, BEF; 3.9A {Xenopus laevis}	18621	21791																SNF2-related domain [PF00176.26]; Helicase conserved C-terminal domain [PF00271.34]; Type III restriction enzyme, res subunit [PF04851.18]; PLD-like domain [PF13091.9]					1	2
	DSXG01000013_24	80.07	BING4CT (NUC141) domain	22242	22568																					2	2
	DSXG01000013_25	38	Protein of unknown function (DUF1290)	22565	22843																					2	2
	DSXG01000013_26	99.56	3D37_A Tail protein, 43 kDa; tail protein, structural genomics, PSI, MCSG, Protein Structure Initiative, Midwest Center for Structural Genomics, UNKNOWN FUNCTION; 2.1A {Neisseria meningitidis MC58} SCOP: b.106.1.1	22864	25251																					2	2
	DSXG01000013_27	55.39	Tail length tape measure protein	25252	26016																					2	2
	DSXG01000013_28	99.37	Q01261 GPG_BPMU Putative capsid assembly protein G OS=Escherichia phage Mu OX=10677 GN=G PE=2 SV=1	26013	26381																Bacteriophage HK97-gp10, putative tail-component [PF04883.15]					0	2
	DSXG01000013_29	99.33	5F47_A aminoglycoside acetyltransferase meta-AAC0020; GNAT fold, GCN5-N-acetyltransferase fold, acetyltransferase, aminoglycoside, antibiotic resistance, metagenome, soil, coenzyme A, Structural Genomics, Center for; HET: GLC; 1.497A {uncultured bacterium} SCOP: d.108.1.0	26733	27257																Acetyltransferase (GNAT) domain [PF13673.10]			VOG04302	REFSEQ hypothetical protein; Xu	1	1
	DSXG01000013_30	98.52	4ME7_F Antitoxin EndoAI; Toxin-antitoxin system, MazE-MazF, Stress response, mRNA clevage, MazE, Antitoxin, MazF, mRNA interferase, EndoA, YdcE, HYDROLASE-HYDROLASE INHIBITOR; HET: MSE; 2.918A {Bacillus subtilis subsp. subtilis}	27522	27755																					2	1
	DSXG01000013_31	98.56	d5hjza_ b.34.6.0 (A:) automated matches {Mycobacterium tuberculosis [TaxId: 83332]}	27883	28062																					2	1
	DSXG01000013_32	82.18	Q05283 VG69_BPML5 Gene 69 protein OS=Mycobacterium phage L5 OX=31757 GN=69 PE=4 SV=1	28178	28381																					2	1
	DSXG01000013_33	52.76	Phage tail assembly chaperone proteins, TAC	28411	28758																					2	1
	DSXG01000013_34	99.79	Phage tail tube protein	28767	29630			YP_009196275.1	YP_009196275.1 major tail structural protein [Pseudomonas phage PaMx11]	FALSE	0.209	69	1.15e-11								Phage tail tube protein [PF18906.3]			VOG00243	REFSEQ hypothetical protein; Xu	0	1
	DSXG01000013_35	87.55	2L25_A Uncharacterized protein; JCSG, Structural Genomics, PSI-Biology, Protein Structure Initiative, Joint Center for Structural Genomics, Unknown function; NMR {Bordetella bronchiseptica}	29656	30114																					2	1
	DSXG01000013_36	99.51	7KJK_C4 Head completion protein; Myoviridae, Phage, 6-fold neck region, VIRAL PROTEIN;{Vibrio phage XM1}	30111	31496																					2	1
	DSXG01000013_37	16.12	d1vlva1 c.78.1.1 (A:1-152) Ornithine transcarbamoylase {Thermotoga maritima [TaxId: 2336]}	31849	32307																					2	1
	DSXG01000013_38	79.12	P42549 YO14_BPL2 Uncharacterized 26.1 kDa protein OS=Acholeplasma phage L2 OX=46014 PE=3 SV=1	32365	32637																					2	1
	DSXG01000013_39	99.72	1OHG_A MAJOR CAPSID PROTEIN; VIRUS, VIRUS COAT PROTEIN, VIRUS/VIRAL PROTEIN, BACTERIOPHAGE, CAPSID, AUTO- CATALYTIC CROSS-LINK, ICOSAHEDRAL VIRUS; 3.45A {BACTERIOPHAGE HK97} SCOP: d.183.1.1	32658	33551																					0	1
	DSXG01000013_40	99.43	6QYY_B Capsid fiber protein; bacteriophage, phi29, prohead, VIRUS; HET: SO4; 1.8A {Bacillus phage phi29}	33562	33999																					1	1
	DSXG01000013_41	91.24	Q6QGD7 PRO_BPT5 Prohead protease OS=Escherichia phage T5 OX=10726 GN=T5.150 PE=1 SV=1	34009	35079																					1	1
	DSXG01000013_42	38.46	d1qhka_ d.100.1.2 (A:) N-terminal domain of RNase HI {Baker's yeast (Saccharomyces cerevisiae) [TaxId: 4932]}	35090	35410																					2	1
	DSXG01000013_43	99.29	d3ii7a_ b.68.11.0 (A:) automated matches {Human (Homo sapiens) [TaxId: 9606]}	35474	36643			YP_009606472.1	YP_009606472.1 galactose oxidase [Brevibacillus phage Jimmer2]	FALSE	0.249	103	6.58e-22								Kelch motif [PF13964.9]; Kelch motif [PF01344.28]			VOG20644	REFSEQ galactose oxidase; Xu	2	1
	DSXG01000013_44	99.93	5NGD_D Portal protein; G20C, portal protein, bacteriophage, transport protein; 1.9A {Thermus phage P7426}	36650	37987																Phage portal protein [PF04860.15]; Protein of unknown function (DUF1073) [PF06381.14]			VOG00823	sp|P44225|VG29_HAEIN Mu-like prophage FluMu protein gp29; Xu	1	1
	DSXG01000013_45	99.68	6AJP_A Uracil DNA glycosylase superfamily protein; DNA repair, Base excision, DNA-Protein crosslink., DNA BINDING PROTEIN; HET: DU; 1.334A {Mycobacterium smegmatis MC2 155}	38256	39086																					2	1
	DSXG01000013_46	99.94	5OE8_A Large subunit terminase; large terminase, VIRAL PROTEIN; 2.2A {Deep-sea thermophilic phage D6E}	39105	40196	K06909	phage terminase large subunit	YP_001467938.1	YP_001467938.1 terminase large subunit [Thermus phage P23-45]	FALSE	0.279	156	8.39e-40								Terminase large subunit, T4likevirus-type, N-terminal [PF03237.18]; Terminase RNaseH-like domain [PF17289.5]; Phage terminase large subunit [PF04466.16]			VOG14491	sp|Q05219|VG13_BPML5 Gene 13 protein; Xu	0	2
	DSXG01000013_47	90.95	6KO8_A Putative regulatory protein; multisite binding pocket, HTH-MOTIF, DNA BINDING PROTEIN; HET: CHD; 1.55A {Salmonella enterica subsp. enterica serovar Typhimurium str. 14028S}	40202	40720																					2	2
	DSXG01000013_48	97.62	d1z4ea1 d.108.1.1 (A:4-153) Transcriptional regulator BH1968 {Bacillus halodurans [TaxId: 86665]}	40753	41172			YP_006560364.1	YP_006560364.1 hypothetical protein B617_gp24 [Nonlabens phage P12024S]	FALSE	0.434	73	1.6e-14								Acetyltransferase (GNAT) domain [PF13508.10]; Acetyltransferase (GNAT) domain [PF13673.10]			VOG26111	sp|P44662|Y361_HAEIN Probable iron transport system ATP-binding protein HI_0361; Xh	1	2
	DSXG01000013_49	98.4	2CBZ_A MULTIDRUG RESISTANCE-ASSOCIATED PROTEIN 1; ABC PROTEINS, MRP1/ABCC1, NUCLEOTIDE-BINDING DOMAIN, ATP-BINDING, HYDROLYSIS, TRANSPORT; HET: ATP; 1.5A {HOMO SAPIENS} SCOP: c.37.1.0, l.1.1.1	41139	41822			YP_009801732.1	YP_009801732.1 ATP binding protein [Gordonia phage Jace]	FALSE	0.516	184	3.14e-51											VOG26111	sp|P44662|Y361_HAEIN Probable iron transport system ATP-binding protein HI_0361; Xh	1	2
	DSXG01000013_50	99.81	6SDK_A Stage 0 sporulation protein J; ParB, Chromosome segregation, Chromosome organization, DNA BINDING PROTEIN; HET: MSE, CDP; 1.81A {Bacillus subtilis (strain 168)} SCOP: a.4.14.0, d.268.1.0	41801	42340			YP_010358304.1	YP_010358304.1 N6-adenine methyltransferase [Halorubrum virus HRTV-28]	FALSE	0.436	106	3.42e-25								ParB/Sulfiredoxin domain [PF02195.21]			VOG00216	REFSEQ ParB-like nuclease domain protein; Xu	1	4
	DSXG01000013_51	39.51	4MZZ_B Osteocalcin; STRUCTURAL GENOMICS, PROTEIN STRUCTURE INITIATIVE, NYSGRC, PSI-Biology, New York Structural Genomics Research Consortium, STRUCTURAL PROTEIN; 1.88A {Bos taurus} SCOP: g.32.1.1	42340	42600																					2	5
	PLTA01000035_1	75.2	Preprotein translocase subunit	3	95																					2	5
	PLTA01000035_2	99.78	6SDK_A Stage 0 sporulation protein J; ParB, Chromosome segregation, Chromosome organization, DNA BINDING PROTEIN; HET: MSE, CDP; 1.81A {Bacillus subtilis (strain 168)} SCOP: a.4.14.0, d.268.1.0	79	675			YP_008083102.1	YP_008083102.1 adenine methyltransferase [Halovirus HSTV-1]	FALSE	0.372	78	1.82e-15													1	4
	PLTA01000035_3	99.59	4Q7M_B Uncharacterized ABC transporter ATP-binding protein TM_0288; ABC-type Nucleotide Binding Domain (NBD), METAL BINDING PROTEIN; 2.3A {Thermotoga maritima} SCOP: c.37.1.0, l.1.1.1	676	1383			YP_009801732.1	YP_009801732.1 ATP binding protein [Gordonia phage Jace]	FALSE	0.468	169	4.7e-46											VOG26111	sp|P44662|Y361_HAEIN Probable iron transport system ATP-binding protein HI_0361; Xh	1	2
	PLTA01000035_4	97.08	d1q2ya_ d.108.1.1 (A:) Probable acetyltransferase YjcF {Bacillus subtilis [TaxId: 1423]}	1380	1790																Acetyltransferase (GNAT) domain [PF13673.10]; Acetyltransferase (GNAT) domain [PF13508.10]; Acetyltransferase (GNAT) family [PF00583.28]					1	2
	PLTA01000035_5	96.51	d4hw0a_ a.4.5.0 (A:) automated matches {Sulfolobus solfataricus [TaxId: 273057]}	1792	2109																Winged helix-turn-helix [PF14947.9]					2	2
	PLTA01000035_6	26.67	6Q5Q_A CC-Hex-KgEb; coiled coil, tetramer, synthetic, antiparallel, de novo protein; HET: TLA; 1.08A {N/A}	2325	2603																					2	2
	PLTA01000035_7	21.05	6HIX_BM ml79; mitoribosome, translation, Trypanosoma, large ribosomal subunit, 12S rRNA, ribosomal protein, RIBOSOME; HET: NAD; 3.39A {Trypanosoma brucei brucei}	2656	3261																					2	2
	PLTA01000035_8	46.79	First Longin domain of INTU, CCZ1 and HPS4	3262	3450																					2	2
	PLTA01000035_9	55.89	3I9V_E NADH-quinone oxidoreductase subunit 5; OXIDOREDUCTASE, ELECTRON TRANSPORT, RESPIRATORY CHAIN, Cell membrane, Flavoprotein, FMN, Iron, Iron-sulfur, Membrane, Metal-binding, NAD, Quinone, Disulfide; HET: SF4, MN, FMN, FES; 3.1A {Thermus thermophilus} SCOP: d.307.1.1	3855	4154																					2	2
	PLTA01000035_10	79.16	d4mjea_ c.47.1.0 (A:) automated matches {Synechocystis sp. PCC 6803 [TaxId: 1148]}	4154	4489																					2	2
	PLTA01000035_11	69.84	Phage shock protein B	4505	4660																					2	2
	PLTA01000035_12	98.81	d4hw0a_ a.4.5.0 (A:) automated matches {Sulfolobus solfataricus [TaxId: 273057]}	4678	5022																Winged helix-turn-helix [PF14947.9]					2	2
	PLTA01000035_13	18.02	3ZRH_A UBIQUITIN THIOESTERASE ZRANB1; HYDROLASE, DEUBIQUITINATING ENZYME, WNT SIGNALING, OVARIAN TUMOR DOMAIN; 2.23A {HOMO SAPIENS}	5034	5684																					2	2
	PLTA01000035_14	99.93	A7XXB7 TERL_BP234 Terminase, large subunit OS=Thermus virus P23-45 OX=466051 GN=P23p85 PE=3 SV=1	5752	7104			YP_009197471.1	YP_009197471.1 terminase large subunit [Bacillus phage Pavlov]	FALSE	0.236	119	1.2e-26								Terminase RNaseH-like domain [PF17289.5]; Terminase large subunit, T4likevirus-type, N-terminal [PF03237.18]			VOG00401	sp|P10310|TERL_BPT3 Terminase, large subunit; XhXr	0	3
	PLTA01000035_15	49.34	Nucleolar protein Swm2	7107	7307																					2	2
	PLTA01000035_16	99.93	B0ZSF2 PORTL_BPHA1 Probable portal protein OS=Halomonas phage phiHAP-1 (isolate -/Gulf of Mexico/-/2001) OX=1283337 GN=HAPgp04 PE=3 SV=1	7318	8784																					1	4
	PLTA01000035_17	99.71	6DAM_A Lanthanide-dependent methanol dehydrogenase XoxF; dehydrogenase, PQQ, methanol, XoxF, lanthanide, lanthanum, methanotroph, OXIDOREDUCTASE; HET: PQQ; 1.85A {Methylomicrobium buryatense 5G} SCOP: b.70.1.0	8682	10103	K17713	outer membrane protein assembly factor BamB	YP_009120033.1	YP_009120033.1 pyrroloquinoline quinone-dependent alcohol dehydrogenase [Pandoravirus inopinatum]	FALSE	0.156	60	3.96e-08								PQQ-like domain [PF13360.9]; PQQ-like domain [PF13570.9]; PQQ enzyme repeat [PF01011.24]					2	4
	PLTA01000035_18	98.87	Q38442 GP7_BPSPP Minor head protein GP7 OS=Bacillus phage SPP1 OX=10724 GN=7 PE=1 SV=2	10207	10518																					2	4
	PLTA01000035_19	74.06	Q6QGD7 PRO_BPT5 Prohead protease OS=Escherichia phage T5 OX=10726 GN=T5.150 PE=1 SV=1	10534	11613																					2	4
	PLTA01000035_20	72.6	6QYY_B Capsid fiber protein; bacteriophage, phi29, prohead, VIRUS; HET: SO4; 1.8A {Bacillus phage phi29}	11613	12095																					2	4
	PLTA01000035_21	99.82	1OHG_A MAJOR CAPSID PROTEIN; VIRUS, VIRUS COAT PROTEIN, VIRUS/VIRAL PROTEIN, BACTERIOPHAGE, CAPSID, AUTO- CATALYTIC CROSS-LINK, ICOSAHEDRAL VIRUS; 3.45A {BACTERIOPHAGE HK97} SCOP: d.183.1.1	12173	13069																					2	4
	PLTA01000035_22	24.96	Zap1 zinc finger 2	13145	13621																					2	4
	PLTA01000035_23	88.16	Q5UPR5 YL775_MIMIV Putative PAN domain-containing protein L775 OS=Acanthamoeba polyphaga mimivirus OX=212035 GN=MIMI_L775 PE=3 SV=1	13816	14313																					2	4
	PLTA01000035_24	99.9	2OVR_B F-box/WD repeat protein 7; F-box WD40 domains double phosphorylation, TRANSCRIPTION-CELL CYCLE COMPLEX; HET: SO4, TPO; 2.5A {Homo sapiens} SCOP: a.158.1.1, b.69.4.1	14553	15512																PQQ-like domain [PF13360.9]; PQQ-like domain [PF13570.9]; PQQ enzyme repeat [PF01011.24]					2	4
	PLTA01000035_25	96.58	d1kv9a2 b.70.1.1 (A:1-560) Quinoprotein alcohol dehydrogenase, N-terminal domain {Pseudomonas putida, hk5 [TaxId: 303]}	15653	15955																					2	4
	PLTA01000035_26	9.71	Protein of unknown function (DUF3802)	16128	16559																					2	4
	PLTA01000035_27	37.96	Vitelline envelope receptor for lysin	16581	17039																					2	4
	PLTA01000035_28	93.85	Q38442 GP7_BPSPP Minor head protein GP7 OS=Bacillus phage SPP1 OX=10724 GN=7 PE=1 SV=2	17067	17930																					2	4
	PLTA01000035_29	49.38	3MJH_B Early endosome antigen 1; PROTEIN-ZINC FINGER COMPLEX, BETA BETA ALPHA FOLD, BETA HAIRPIN, Rab5A GTPase, EEA1, PROTEIN TRANSPORT; HET: GTP; 2.03A {Homo sapiens}	17951	19996																					2	5
	DTQN01000015_1	99.3	6TSU_R4 Major capsid protein Rcc01687; "capsid", "jelly roll", "spike", "HK97", VIRUS; 3.42A {Rhodobacter capsulatus DE442}	1	570																					1	5
	DTQN01000015_2	97.26	2L02_B Uncharacterized protein; Structural Genomics, NORTHEAST STRUCTURAL GENOMICS CONSORTIUM (NESG), PSI-2, Protein Structure Initiative, Unknown function; NMR {Bacteroides thetaiotaomicron}	643	891																					2	2
	DTQN01000015_3	99.91	6TE9_B Phage portal protein, HK97 family; "neck", "portal", "capsid", "tail tube", VIRUS; 3.58A {Rhodobacter capsulatus}	888	2117																					1	2
	DTQN01000015_4	37.49	7AR7_v Uncharacterized protein At2g27730, mitochondrial; Complex-I Arabidopsis, ELECTRON TRANSPORT; HET: NDP, PSF, T7X, UQ9, PC7, 8Q1, PGT, SF4, LMN, PTY, FMN;{Arabidopsis thaliana}	2146	2352																					2	2
	DTQN01000015_5	74.37	d1x4la2 g.39.1.3 (A:37-66) Four and a half LIM domains protein 2, FHL2 {Human (Homo sapiens) [TaxId: 9606]}	2509	2640																					2	2
	DTQN01000015_6	99.4	5YDN_A Gene product J; bacteriophage, assembly, VIRAL PROTEIN; 1.6A {Escherichia virus Mu}	2961	3266																					1	2
	DTQN01000015_7	99.13	Q01261 GPG_BPMU Putative capsid assembly protein G OS=Escherichia phage Mu OX=10677 GN=G PE=2 SV=1	3269	3700			YP_009013572.1	YP_009013572.1 hypothetical protein DORI_22 [Mycobacterium phage Dori]	FALSE	0.368	76	2.82e-15													0	2
	DTQN01000015_8	99.81	d3fz2a1 d.323.1.1 (A:4-134) automated matches {Enterobacteria phage [TaxId: 10710]}	3700	4122																					1	1
	DTQN01000015_9	99.54	Phage tail tube protein	4137	4529																					1	1
	DTQN01000015_10	58.82	5KGQ_A Uncharacterized protein; hypothetical protein, conserved, UNKNOWN FUNCTION; NMR {Trypanosoma cruzi}	4531	4974																					2	1
	DTQN01000015_11	47.58	Cholesterol uptake porter CUP1 of Mce4, putative	5080	6567	K03602	exodeoxyribonuclease VII small subunit [EC:3.1.11.6]	YP_009124755.1	YP_009124755.1 tapemeasure [Mycobacterium phage Gaia]	FALSE	0.252	81	8.75e-15													0	1
	DTQN01000015_12	90.07	DNA circularisation protein N-terminus	6575	7375																					2	1
	DTQN01000015_13	99.75	6U5H_B Probable bacteriophage protein Pyocin R2; bacteriocin, pyocin, UNKNOWN FUNCTION; 4.0A {Pseudomonas aeruginosa (strain ATCC 15692 / DSM 22644 / CIP 104116 / JCM 14847 / LMG 12228 / 1C / PRS 101 / PAO1)}	7375	9468																					2	1
	DTQN01000015_14	33.35	5TGE_A Phage terminase large subunit; nuclease, VIRAL PROTEIN; 2.6A {Thermus phage P7426}	9478	9729																					2	1
	DTQN01000015_15	98.98	6HHK_C Gp105; bacteriophage baseplate protein, VIRAL PROTEIN; HET: MSE; 2.38A {Listeria phage A511}	9749	10402																					2	1
	DTQN01000015_16	69.28	Protein of unknown function (DUF5663)	10457	10654																					2	1
	DTQN01000015_17	75.18	4Y4O_1T 50S ribosomal protein L19; Ribosome, rRNA modofications, pseudouridine, rRNA methylation, ribosomal protein post-translational modifications, iron-sulfur cluster, beta-thio-aspartate; HET: MA6, 0TD, OMG, 7MG, 2MA, ARG, 2MU, MG, ZN, UR3, 2MG, 5MC, 4OC, MPD, PSU, SF4, 5MU, M2G; 2.3A {Thermus thermophilus HB8}	10647	11081																					2	1
	DTQN01000015_18	66.81	Family of unknown function (DUF6724)	11119	11394																					2	1
	DTQN01000015_19	95.75	d3bjaa1 a.4.5.0 (A:1-138) automated matches {Bacillus cereus [TaxId: 222523]}	11391	11690																					2	1
	DTQN01000015_20	95.46	Q6QGG9 D5_BPT5 Putative transcription factor D5 OS=Escherichia phage T5 OX=10726 GN=D5 PE=1 SV=1	11773	12201	K13583	GcrA cell cycle regulator																			2	1
	DTQN01000015_21	100	P27753 TERL_BPP1 Probable terminase, large subunit OS=Escherichia phage P1 OX=10678 GN=pacB PE=3 SV=1	12173	13687			YP_009285918.1	YP_009285918.1 terminase family protein [Rhodovulum phage vB_RhkS_P1]	FALSE	0.228	95	6.25e-19								Terminase large subunit, ATPase domain [PF03354.18]; Terminase RNaseH-like domain [PF17289.5]			VOG14491	sp|Q05219|VG13_BPML5 Gene 13 protein; Xu	0	2
	DTQN01000015_22	99.05	4Q7M_B Uncharacterized ABC transporter ATP-binding protein TM_0288; ABC-type Nucleotide Binding Domain (NBD), METAL BINDING PROTEIN; 2.3A {Thermotoga maritima} SCOP: c.37.1.0, l.1.1.1	13684	15126	K07128	uncharacterized protein	YP_006906759.1	YP_006906759.1 ATP-binding cassette domain-containing protein [Salmonella phage SSU5]	FALSE	0.505	199	7.95e-53											VOG26111	sp|P44662|Y361_HAEIN Probable iron transport system ATP-binding protein HI_0361; Xh	1	2
	DTQN01000015_23	100	7P9K_B DUF262 domain-containing protein; Restriction endonuclease, Phage defence protein, DNA BINDING PROTEIN; HET: GOL, SO4; 2.12A {Escherichia fergusonii (strain ATCC 35469 / DSM 13698 / CCUG 18766 / IAM 14443 / JCM 21226 / LMG 7866 / NBRC 102419 / NCTC 12128 / CDC 0568-73)}	15181	16887																Protein of unknown function DUF262 [PF03235.17]					2	2
	DTQN01000015_24	99.68	5GUQ_A Helix-turn-helix domain-containing protein; nuclease, hydrolase; 1.697A {Zymomonas mobilis subsp. mobilis (strain ATCC 10988 / DSM 424 / LMG 404 / NCIMB 8938 / NRRL B-806 / ZM1)}	17041	17478																Domain of unknown function (DUF365) [PF04033.15]					2	2
	DTQN01000015_25	99.45	5OF4_A TFIIH basal transcription factor complex helicase XPB subunit,XPB,TFIIH basal transcription factor complex helicase XPB subunit; transcription initiation, DNA repair, multiprotein complex, kinase, helicase, TRANSCRIPTION; 4.4A {Homo sapiens}	17441	20656	K01156	type III restriction enzyme [EC:3.1.21.5]																			2	2
	DTQN01000015_26	100	7DSU_A MboIII; Methyltransferase, Type III restriction-modification enzyme, sinefungin, Beta-class of AdoMet-dependent methyltransferase, DNA BINDING PROTEIN; HET: MSE, SFG; 3.2A {Mycoplasma bovis}	20662	23652	K07316	adenine-specific DNA-methyltransferase [EC:2.1.1.72]	YP_009914488.1	YP_009914488.1 site-specific DNA-methyltransferase [Enterobacteria phage P7]	FALSE	0.291	164	2.33e-39								DNA methylase [PF01555.21]			VOG00109	sp|P14243|MTC9_CITFR Modification methylase Cfr9I; XhXp	1	2
	DTQN01000015_27	100	6PPJ_B UvrD/REP helicase; DNA BINDING PROTEIN; HET: ANP; 3.5A {Mycobacterium smegmatis}	23655	26384	K03657	ATP-dependent DNA helicase UvrD/PcrA [EC:5.6.2.4]	YP_001429750.1	YP_001429750.1 PcrA helicase [Bacillus phage 0305phi8-36]	FALSE	0.234	183	3.46e-45								UvrD/REP helicase N-terminal domain [PF00580.24]; UvrD-like helicase C-terminal domain [PF13361.9]; AAA domain [PF13245.9]; PD-(D/E)XK nuclease superfamily [PF12705.10]; UvrD-like helicase C-terminal domain [PF13538.9]; Viral (Superfamily 1) RNA helicase [PF01443.21]			VOG02814	sp|Q9USU3|FBH1_SCHPO F-box DNA helicase protein 1; Xh	1	4
	DTQN01000015_28	24.15	Protein of unknown function (DUF4028)	26955	27194																					2	4
	DTQN01000015_29	97.13	d1ub9a_ a.4.5.28 (A:) Hypothetical protein PH1061 {Pyrococcus horikoshii [TaxId: 53953]}	27542	27949																					2	4
	DTQN01000015_30	67.35	d1ub9a_ a.4.5.28 (A:) Hypothetical protein PH1061 {Pyrococcus horikoshii [TaxId: 53953]}	27986	28348																					2	4
	DTQN01000015_31	58.98	Family of unknown function (DUF5810)	28293	28739																					2	4
	DTQN01000015_32	92.7	Bacteriophage holin family HP1	29133	29321																					2	4
	DTQN01000015_33	48.31	P05953 VPR_HV1C4 Protein Vpr (Fragment) OS=Human immunodeficiency virus type 1 group M subtype B (isolate CDC-451) OX=11687 GN=vpr PE=3 SV=1	29999	30250																					2	4
	DTQN01000015_34	41.83	Protein similar to CwfJ C-terminus 2	30366	30581																					2	4
	DTQN01000015_35	44.22	1IAP_A GUANINE NUCLEOTIDE EXCHANGE FACTOR P115RHOGEF; p115, RhoGEF, RGS, RGRGS, signaling protein; 1.9A {Homo sapiens} SCOP: a.91.1.1	30772	30924																					2	4
	DTQN01000015_36	32.23	Family of unknown function (DUF6015)	30924	31295																					2	4
	DTQN01000015_37	69.07	D-aminoacyl-tRNA deacylase	31314	31637																					2	4
	DTQN01000015_38	99.68	P0C9X1 H962R_ASFWA Putative helicase C962R OS=African swine fever virus (isolate Warthog/Namibia/Wart80/1980) OX=561444 GN=War-081 PE=3 SV=1	31650	33164																					2	5
	PLYI01000078_1	84.31	6NB0_A Histidine kinase; SSGCID, Burkholderia phymatum, Histidine kinase, Structural Genomics, Seattle Structural Genomics Center for Infectious Disease, TRANSFERASE; 1.9A {Paraburkholderia phymatum (strain DSM 17167 / CIP 108236 / LMG 21445 / STM815)}	821	943																					2	5
	PLYI01000078_2	99.48	d1n0wa_ c.37.1.11 (A:) DNA repair protein Rad51, catalytic domain {Human (Homo sapiens) [TaxId: 9606]}	1008	1736																Rad51 [PF08423.14]					2	4
	PLYI01000078_3	82.7	P07577 SH_PIV5 Small hydrophobic protein OS=Parainfluenza virus 5 (strain W3) OX=11208 GN=SH PE=3 SV=1	2286	2657																					2	4
	PLYI01000078_4	98.01	3KXT_A Chromatin protein Cren7; PROTEIN-DNA COMPLEX, CRENARCHAEA CHROMATIN PROTEIN, MINOR-GROOVE BINDING, METHYLATION, DNA BINDING PROTEIN-DNA complex; 1.602A {Sulfolobus solfataricus}	3820	3981																					2	4
	PLYI01000078_5	65.06	AF4 interaction motif	4103	4333																C2H2-type zinc finger [PF13894.9]					2	4
	PLYI01000078_6	99.62	5OF3_A DNA primase small subunit PriS; Primase, DNA-dependent RNA polymerase, DNA replication, REPLICATION; HET: APC; 2.906A {Sulfolobus solfataricus (strain ATCC 35092 / DSM 1617 / JCM 11322 / P2)} SCOP: d.264.1.1	4443	5483																					1	4
	PLYI01000078_7	99.94	d4lzda3 d.218.1.0 (A:290-494) automated matches {Human (Homo sapiens) [TaxId: 9606]}	5575	6156																DNA polymerase beta thumb [PF14791.9]					2	2
	PLYI01000078_8	71.9	d2g5ca1 a.100.1.12 (A:201-310) Prephenate dehydrogenase TyrA {Aquifex aeolicus [TaxId: 63363]}	6166	6468																					2	2
	PLYI01000078_9	33.13	Family of unknown function (DUF5376)	6726	6917																					2	2
	PLYI01000078_10	100	1AIS_A PROTEIN (TATA-BINDING PROTEIN); TRANSCRIPTION, HYPERTHERMOPHILE, RIBOSOME BINDING, COMPLEX (RIBOSOME BINDING- DNA), TRANSCRIPTION-DNA COMPLEX; HET: 5IU; 2.1A {Pyrococcus woesei} SCOP: d.129.1.1	7192	7728	K03120	transcription initiation factor TFIID TATA-box-binding protein														Transcription factor TFIID (or TATA-binding protein, TBP) [PF00352.24]					2	2
	PLYI01000078_11	100	d2ar0a1 c.66.1.45 (A:6-529) M.EcoKI {Escherichia coli [TaxId: 562]}	8049	9944	K03427	type I restriction enzyme M protein [EC:2.1.1.72]	YP_007010582.1	YP_007010582.1 N-6 DNA methylase [Acinetobacter phage YMC/09/02/B1251]	FALSE	0.227	100	2.23e-20								N-6 DNA Methylase [PF02384.19]; HsdM N-terminal domain [PF12161.11]; Putative RNA methylase family UPF0020 [PF01170.21]					2	2
	PLYI01000078_12	42.49	P51713 YO11_BPHC1 Uncharacterized 8.3 kDa protein in rep-hol intergenic region OS=Haemophilus phage HP1 (strain HP1c1) OX=1289570 PE=4 SV=1	10545	10781																					2	2
	PLYI01000078_13	99.35	2ZPA_B Uncharacterized protein ypfI; RNA MODIFICATION ENZYME, RNA HELICASE, ACETYLTRANSFERASE, GCN5 ACETYLTRANSFERASE, TRANSFERASE; HET: MSE, ACO, ADP; 2.35A {Escherichia coli K12}	11346	12788	K07128	uncharacterized protein	YP_006906759.1	YP_006906759.1 ATP-binding cassette domain-containing protein [Salmonella phage SSU5]	FALSE	0.489	190	4.74e-50								ABC transporter [PF00005.30]			VOG26111	sp|P44662|Y361_HAEIN Probable iron transport system ATP-binding protein HI_0361; Xh	1	2
	PLYI01000078_14	96.82	d1wi9a1 a.4.5.47 (A:105-163) Hypothetical protein C20orf116 homolog {Mouse (Mus musculus) [TaxId: 10090]}	12785	13102																Winged helix-turn-helix [PF14947.9]					2	2
	PLYI01000078_15	95.97	P89438 TRM3_HHV2H Tripartite terminase subunit 3 OS=Human herpesvirus 2 (strain HG52) OX=10315 GN=TRM3 PE=3 SV=1	13099	13248																					2	2
	PLYI01000078_16	99.94	P27753 TERL_BPP1 Probable terminase, large subunit OS=Escherichia phage P1 OX=10678 GN=pacB PE=3 SV=1	13250	14545	K06909	phage terminase large subunit	YP_009838369.1	YP_009838369.1 large terminase [Vibrio phage YC]	FALSE	0.264	122	8.7e-28								Terminase large subunit, T4likevirus-type, N-terminal [PF03237.18]			VOG14491	sp|Q05219|VG13_BPML5 Gene 13 protein; Xu	0	2
	PLYI01000078_17	98.45	P23541 A2_BPT5 Protein A2 OS=Escherichia phage T5 OX=10726 GN=A2 PE=1 SV=2	14493	14951																					2	1
	PLYI01000078_18	95.9	2L02_B Uncharacterized protein; Structural Genomics, NORTHEAST STRUCTURAL GENOMICS CONSORTIUM (NESG), PSI-2, Protein Structure Initiative, Unknown function; NMR {Bacteroides thetaiotaomicron}	14948	15187																					2	1
	PLYI01000078_19	49.07	Small integral membrane protein (DUF2273)	15190	15504																					2	1
	PLYI01000078_20	82.7	d2zjrm1 b.34.5.6 (M:2-109) Ribosomal protein L19 {Deinococcus radiodurans [TaxId: 1299]}	15488	15907																					2	1
	PLYI01000078_21	97.77	4OC8_B restriction endonuclease AspBHI; DNA Cleavage, DNA Restriction Enzymes, DNA-Binding Proteins, Tetramerization, Models, Molecular, Azoarcus, Protein Multimerization, Protein Structure, Tertiary; HET: PO4; 2.884A {Azoarcus sp.}	16338	17579																					2	1
	PLYI01000078_22	35.4	Protein of unknown function (DUF1262)	18207	19034																					2	1
	PLYI01000078_23	98.51	d1ocya_ d.231.1.1 (A:) Receptor-binding domain of short tail fibre protein gp12 {Bacteriophage T4 [TaxId: 10665]}	19045	19743			YP_009847662.1	YP_009847662.1 minor tail protein [Microbacterium phage TinyTimothy]	FALSE	0.288	81	3.78e-16								Phage Tail Collar Domain [PF07484.15]					0	1
	PLYI01000078_24	99.51	3D37_A Tail protein, 43 kDa; tail protein, structural genomics, PSI, MCSG, Protein Structure Initiative, Midwest Center for Structural Genomics, UNKNOWN FUNCTION; 2.1A {Neisseria meningitidis MC58} SCOP: b.106.1.1	19793	21445																					2	1
	PLYI01000078_25	37.28	Phage P2 GpU	21449	21889																					2	1
	PLYI01000078_26	27.27	Domain of unknown function (DUF4902)	21890	22369																					2	1
	PLYI01000078_27	75.17	5M5J_B Thioredoxin reductase; reductase, flavoprotein, oxidoreductase; HET: FAD; 2.65A {Giardia intestinalis}	22376	22849																					1	1
	PLYI01000078_28	93.65	Type III cell invasion protein SipB	22952	23482																					2	1
	PLYI01000078_29	54.22	Peptidoglycan-binding protein, CsiV	23652	24071																					2	1
	PLYI01000078_30	99.55	Phage tail tube protein	24084	24485																					2	1
	PLYI01000078_31	99.12	d3fz2a1 d.323.1.1 (A:4-134) automated matches {Enterobacteria phage [TaxId: 10710]}	24545	25072																					2	1
	PLYI01000078_32	99.13	Q01261 GPG_BPMU Putative capsid assembly protein G OS=Escherichia phage Mu OX=10677 GN=G PE=2 SV=1	25075	25506			YP_009625596.1	YP_009625596.1 tail assembly chaperone [Gordonia phage Sour]	FALSE	0.354	66	3.78e-12													0	2
	PLYI01000078_33	99.49	5YDN_A Gene product J; bacteriophage, assembly, VIRAL PROTEIN; 1.6A {Escherichia virus Mu}	25507	25818																					2	2
	PLYI01000078_34	59.09	Integral membrane protein (DUF2244)	25887	26093																					2	2
	PLYI01000078_35	99.3	5NGD_D Portal protein; G20C, portal protein, bacteriophage, transport protein; 1.9A {Thermus phage P7426}	26099	26737																					2	2
	PLYI01000078_36	99.51	6TE9_B Phage portal protein, HK97 family; "neck", "portal", "capsid", "tail tube", VIRUS; 3.58A {Rhodobacter capsulatus}	26790	27377																					2	2
	PLYI01000078_37	63.68	6RO1_B Nuclear valosin-containing protein-like; DExH helicase, Complex, RNA BINDING PROTEIN; HET: ADP, SO4; 3.07A {Homo sapiens}	28070	28456																					2	2
	PLYI01000078_38	99.09	d3r2ka_ a.25.1.0 (A:) automated matches {Pseudomonas aeruginosa [TaxId: 287]}	28587	28937																					2	2
	PLYI01000078_39	87.87	2ND2_A De novo mini protein HHH_06; engineered protein, DE NOVO PROTEIN; NMR {artificial gene}	29242	29433																					2	2
	PLYI01000078_40	99.03	d3uoia_ a.25.1.0 (A:) automated matches {Mycobacterium tuberculosis [TaxId: 1773]}	29719	30198																					2	2
	PLYI01000078_41	91.9	d1fu9a1 g.37.1.2 (A:3-36) U-shaped transcription factor, different fingers {Fruit fly (Drosophila melanogaster) [TaxId: 7227]}	30301	30477																					2	2
	PLYI01000078_42	99.79	d1xhja1 d.52.8.1 (A:1-80) Nitrogen fixation protein NifU homolog SE0630 {Staphylococcus epidermidis [TaxId: 1282]}	30646	30870																NifU-like domain [PF01106.20]					2	2
	PLYI01000078_43	99.09	4OI3_A Nickel responsive protein; nickel responsive protein, Structural Genomics, ferredoxin-like fold, a nickel responsive protein, nickel binding, METAL BINDING PROTEIN; HET: MSE; 1.3A {Streptomyces coelicolor}	31184	31462																					2	2
	PLYI01000078_44	33.07	Snare region anchored in the vesicle membrane C-terminus	31966	32208																					2	2
	PLYI01000078_45	97.41	d4esfa1 a.4.5.0 (A:3-105) automated matches {Bacillus cereus [TaxId: 222523]}	32402	32644																					2	2
	PLYI01000078_46	99.79	6TSU_R4 Major capsid protein Rcc01687; "capsid", "jelly roll", "spike", "HK97", VIRUS; 3.42A {Rhodobacter capsulatus DE442}	32716	33672																					1	4
	PLYI01000078_47	99.26	6QYY_B Capsid fiber protein; bacteriophage, phi29, prohead, VIRUS; HET: SO4; 1.8A {Bacillus phage phi29}	33673	34113																					2	4
	PLYI01000078_48	83.05	Bacillus haemolytic enterotoxin (HBL)	34190	34426																					2	4
	PLYI01000078_49	98.58	P49860 PRO_BPHK7 Prohead protease OS=Enterobacteria phage HK97 OX=37554 GN=4 PE=1 SV=1	34428	35519																					2	4
	PLYI01000078_50	67.54	Family of unknown function (DUF6169)	36349	36639																					2	5
	DRVK01000068_1	99.16	P49860 PRO_BPHK7 Prohead protease OS=Enterobacteria phage HK97 OX=37554 GN=4 PE=1 SV=1	1	1284			YP_008059219.1	YP_008059219.1 prohead protease [Halovirus HGTV-1]	FALSE	0.242	61	1.07e-08													2	5
	DRVK01000068_2	99.33	6QYY_B Capsid fiber protein; bacteriophage, phi29, prohead, VIRUS; HET: SO4; 1.8A {Bacillus phage phi29}	1293	1724																Uncharacterized conserved protein (DUF2190) [PF09956.12]					2	4
	DRVK01000068_3	99.77	6TSU_R4 Major capsid protein Rcc01687; "capsid", "jelly roll", "spike", "HK97", VIRUS; 3.42A {Rhodobacter capsulatus DE442}	1738	2691																					1	4
	DRVK01000068_4	97.25	3HJW_B Ribosome biogenesis protein Nop10; protein-RNA complex, Box H/ACA, ribonucleoprotein particles, RNP, pseudouridine synthase, pseudouridylase, pseudouridylation, RNA editing, post-transcriptional modification, Isomerase; HET: FHU; 2.35A {Pyrococcus furiosus} SCOP: g.41.16.1	2707	2964																					2	3
	DRVK01000068_5	97.21	d4esfa1 a.4.5.0 (A:3-105) automated matches {Bacillus cereus [TaxId: 222523]}	2957	3196																					2	3
	DRVK01000068_6	99.94	6TE9_B Phage portal protein, HK97 family; "neck", "portal", "capsid", "tail tube", VIRUS; 3.58A {Rhodobacter capsulatus}	3198	4421																					1	4
	DRVK01000068_7	56.59	Carotenoid biosynthesis protein	4533	4784																					2	4
	DRVK01000068_8	76.08	7W5Z_t1 Tim10/DDP family zinc finger protein; cytochrome c oxidase, electron transport, mitochondrial carrier, membrane complex; HET: PC1, FES, HEA, SEP, CDL, TPO, FME;{Tetrahymena thermophila}	4781	5014																					2	4
	DRVK01000068_9	99.03	P22946 VGR_BPP1 Tail fiber protein R OS=Escherichia phage P1 OX=10678 GN=R PE=4 SV=1	5070	5555			YP_009302446.1	YP_009302446.1 hypothetical protein SP15_058 [Bacillus phage SP-15]	FALSE	0.435	106	1.28e-25													2	4
	DRVK01000068_10	53.71	Homing endonuclease associated repeat	5569	5928																					2	4
	DRVK01000068_11	37.33	P79679 TUBE_BPMU Tail tube protein OS=Escherichia phage Mu OX=10677 GN=M PE=1 SV=1	5919	6206																					2	4
	DRVK01000068_12	76.41	d2wnvc_ b.22.1.1 (C:) Complement c1q globular head, C chain {Human (Homo sapiens) [TaxId: 9606]}	6203	6994																					2	4
	DRVK01000068_13	21.33	d3rf3b2 a.24.9.1 (B:129-258) automated matches {Human (Homo sapiens) [TaxId: 9606]}	6998	7531																					2	4
	DRVK01000068_14	99.65	d1p5xa_ a.124.1.1 (A:) Bacterial phosholipase C {Bacillus cereus [TaxId: 1396]}	7623	9770									MER0197575	C39	MER0197575 - family C39 non-peptidase homologues (Hydrogenobacter thermophilus) [C39.UNW]#C39#{peptidase unit: 19-147}~source BAI70214~	FALSE	0.288	60	1.12e-07	Peptidase_C39 like family [PF13529.9]; Papain-like cysteine protease AvrRpt2 [PF12385.11]; Peptidase C39 family [PF03412.18]					2	4
	DRVK01000068_15	99.65	d1xn8a_ a.229.1.1 (A:) Hypothetical protein YqbG {Bacillus subtilis [TaxId: 1423]}	10200	10553																					2	4
	DRVK01000068_16	97.08	d3wkga_ a.102.1.0 (A:) automated matches {Rhodothermus marinus [TaxId: 29549]}	10596	11108																					2	5
	DSXG01000094_1	98.05	2K1O_A Putative; Helicobacter pylori, repressor, transcriptional regulator, DNA-binding, ribbon-helix-helix, HP0564, JHP0511, UNKNOWN FUNCTION, GENE REGULATION; NMR {Helicobacter pylori}	1	198																					2	5
	DSXG01000094_2	99.06	P49860 PRO_BPHK7 Prohead protease OS=Enterobacteria phage HK97 OX=37554 GN=4 PE=1 SV=1	343	1263																Uncharacterized protein conserved in bacteria (DUF2213) [PF09979.12]					2	4
	DSXG01000094_3	99.43	6QYY_B Capsid fiber protein; bacteriophage, phi29, prohead, VIRUS; HET: SO4; 1.8A {Bacillus phage phi29}	1311	1739																					2	4
	DSXG01000094_4	99.8	6TSU_R4 Major capsid protein Rcc01687; "capsid", "jelly roll", "spike", "HK97", VIRUS; 3.42A {Rhodobacter capsulatus DE442}	1746	2702																					1	4
	DSXG01000094_5	99.93	6TE9_B Phage portal protein, HK97 family; "neck", "portal", "capsid", "tail tube", VIRUS; 3.58A {Rhodobacter capsulatus}	3004	4215																					1	2
	DSXG01000094_6	99.68	d1xn8a_ a.229.1.1 (A:) Hypothetical protein YqbG {Bacillus subtilis [TaxId: 1423]}	4215	4568																					2	2
	DSXG01000094_7	98.79	7KJK_C4 Head completion protein; Myoviridae, Phage, 6-fold neck region, VIRAL PROTEIN;{Vibrio phage XM1}	4572	5987																					2	2
	DSXG01000094_8	76.85	N-terminal glycosyl-hydrolase-114-associated domain	5984	6958																					2	2
	DSXG01000094_9	99.79	Phage tail tube protein	6963	7820																Phage tail tube protein [PF18906.3]					0	2
	DSXG01000094_10	47.34	Protein of unknown function (DUF3802)	7836	8309																					2	1
	DSXG01000094_11	99.4	Q01261 GPG_BPMU Putative capsid assembly protein G OS=Escherichia phage Mu OX=10677 GN=G PE=2 SV=1	8361	8729																Bacteriophage HK97-gp10, putative tail-component [PF04883.15]			VOG00061	REFSEQ HK97 gp10 family protein; Xu	0	4
	DSXG01000094_12	71.18	Tail length tape measure protein	8726	9268																					2	4
	DSXG01000094_13	99.57	6U5H_B Probable bacteriophage protein Pyocin R2; bacteriocin, pyocin, UNKNOWN FUNCTION; 4.0A {Pseudomonas aeruginosa (strain ATCC 15692 / DSM 22644 / CIP 104116 / JCM 14847 / LMG 12228 / 1C / PRS 101 / PAO1)}	9268	10854																					2	5
	DTJI01000008_1	93.42	Omega Transcriptional Repressor	3	152																					2	5
	DTJI01000008_2	99.63	6U5H_B Probable bacteriophage protein Pyocin R2; bacteriocin, pyocin, UNKNOWN FUNCTION; 4.0A {Pseudomonas aeruginosa (strain ATCC 15692 / DSM 22644 / CIP 104116 / JCM 14847 / LMG 12228 / 1C / PRS 101 / PAO1)}	159	1763																					2	4
	DTJI01000008_3	69.82	Tail length tape measure protein	1767	2309																					2	4
	DTJI01000008_4	99.4	Q01261 GPG_BPMU Putative capsid assembly protein G OS=Escherichia phage Mu OX=10677 GN=G PE=2 SV=1	2306	2677			YP_003347337.1	YP_003347337.1 HK97 gp10 family protein [Enterococcus phage phiFL2A]	FALSE	0.401	70	1.51e-13								Bacteriophage HK97-gp10, putative tail-component [PF04883.15]			VOG00061	REFSEQ HK97 gp10 family protein; Xu	0	4
	DTJI01000008_5	44.52	d2foka3 a.4.5.12 (A:287-386) Restriction endonuclease FokI, N-terminal (recognition) domain {Flavobacterium okeanokoites [TaxId: 244]}	2724	3203																					2	1
	DTJI01000008_6	51.25	Satellite RNA 48 kDa protein	3184	3387																					2	1
	DTJI01000008_7	99.76	Phage tail tube protein	3399	4259																Phage tail tube protein [PF18906.3]					0	2
	DTJI01000008_8	81.37	N-terminal glycosyl-hydrolase-114-associated domain	4281	5243																					2	2
	DTJI01000008_9	99.82	4AYO_A MANNOSYL-OLIGOSACCHARIDE 1,2-ALPHA-MANNOSIDASE; HYDROLASE, ALPHA-MANNOSIDASE, GLYCOSIDE HYDROLASE, GH47, CAZY, ENZYME-CARBOHYDRATE INTERACTION GLYCOSIDASE INHIBITION; HET: BTB; 0.85A {CAULOBACTER SP.}	5240	6631																					2	2
	DTJI01000008_10	99.65	d1xn8a_ a.229.1.1 (A:) Hypothetical protein YqbG {Bacillus subtilis [TaxId: 1423]}	6633	6986																					2	2
	DTJI01000008_11	98.63	d1w8oa3 b.68.1.1 (A:47-402) Micromonospora sialidase, N-terminal domain {Micromonospora viridifaciens [TaxId: 1881]}	7127	8695																					2	2
	DTJI01000008_12	98.95	6HHK_C Gp105; bacteriophage baseplate protein, VIRAL PROTEIN; HET: MSE; 2.38A {Listeria phage A511}	8728	9288			YP_009302446.1	YP_009302446.1 hypothetical protein SP15_058 [Bacillus phage SP-15]	FALSE	0.368	95	2.76e-21													1	2
	DTJI01000008_13	70.84	d1lr0a1 d.212.1.1 (A:3-123) TolA {Pseudomonas aeruginosa [TaxId: 287]}	9341	9571																					2	2
	DTJI01000008_14	61.32	Q3T4L9 HOLIN_BPPRD Holin OS=Enterobacteria phage PRD1 OX=10658 GN=XXXV PE=3 SV=1	9575	9823																					2	2
	DTJI01000008_15	99.93	6TE9_B Phage portal protein, HK97 family; "neck", "portal", "capsid", "tail tube", VIRUS; 3.58A {Rhodobacter capsulatus}	9954	11174																					1	2
	DTJI01000008_16	97.9	d4hw0a_ a.4.5.0 (A:) automated matches {Sulfolobus solfataricus [TaxId: 273057]}	11175	11414																					2	2
	DTJI01000008_17	99.75	6TSU_R4 Major capsid protein Rcc01687; "capsid", "jelly roll", "spike", "HK97", VIRUS; 3.42A {Rhodobacter capsulatus DE442}	11689	12642																					1	4
	DTJI01000008_18	99.33	6QYY_B Capsid fiber protein; bacteriophage, phi29, prohead, VIRUS; HET: SO4; 1.8A {Bacillus phage phi29}	12649	13080																					2	4
	DTJI01000008_19	99.3	P49860 PRO_BPHK7 Prohead protease OS=Enterobacteria phage HK97 OX=37554 GN=4 PE=1 SV=1	13203	14891			YP_006546301.1	YP_006546301.1 hypothetical protein Tsac_2860 [Thermoanaerobacterium phage THSA-485A]	FALSE	0.281	124	8.9e-28													2	5
	DTJI01000150_1	99.63	6U5H_B Probable bacteriophage protein Pyocin R2; bacteriocin, pyocin, UNKNOWN FUNCTION; 4.0A {Pseudomonas aeruginosa (strain ATCC 15692 / DSM 22644 / CIP 104116 / JCM 14847 / LMG 12228 / 1C / PRS 101 / PAO1)}	73	1668																					2	5
	DTJI01000150_2	71.41	Tail length tape measure protein	1665	2210																					2	4
	DTJI01000150_3	99.41	Q01261 GPG_BPMU Putative capsid assembly protein G OS=Escherichia phage Mu OX=10677 GN=G PE=2 SV=1	2207	2578			YP_003347337.1	YP_003347337.1 HK97 gp10 family protein [Enterococcus phage phiFL2A]	FALSE	0.421	76	1.34e-15								Bacteriophage HK97-gp10, putative tail-component [PF04883.15]			VOG00061	REFSEQ HK97 gp10 family protein; Xu	0	4
	DTJI01000150_4	48.41	Protein of unknown function (DUF3802)	2634	3098																					2	2
	DTJI01000150_5	99.23	Phage tail tube protein	3412	3966																					1	2
	DTJI01000150_6	65.35	2QN6_B Translation initiation factor 2 alpha subunit; initiation of translation, GTP-binding, Initiation factor, Nucleotide-binding, Protein biosynthesis, RNA-binding, translation; HET: GDP; 2.15A {Sulfolobus solfataricus} SCOP: d.58.51.1	3974	4414																					2	2
	DTJI01000150_7	98.68	d4z4ja1 a.102.1.0 (A:1-390) automated matches {Caldicellulosiruptor saccharolyticus [TaxId: 351627]}	4411	5802																					2	2
	DTJI01000150_8	99.65	d1xn8a_ a.229.1.1 (A:) Hypothetical protein YqbG {Bacillus subtilis [TaxId: 1423]}	5805	6158																					2	2
	DTJI01000150_9	99.9	3SNG_A nuclease; mainly alpha helical, trinuclear metal centre, bi-functional, endonuclease, 3'-nucleotidase, nucleic acids, mononucleotides, cytosol membrane associated, HYDROLASE; HET: BMA, NAG, BTB, MAN; 2.16A {Solanum lycopersicum} SCOP: a.124.1.0	6290	7171																Zinc dependent phospholipase C [PF00882.21]					2	2
	DTJI01000150_10	77.21	Protein of unknown function (DUF1761)	7227	7550																					2	2
	DTJI01000150_11	58.82	Carotenoid biosynthesis protein	7614	7853																					2	2
	DTJI01000150_12	99.93	6TE9_B Phage portal protein, HK97 family; "neck", "portal", "capsid", "tail tube", VIRUS; 3.58A {Rhodobacter capsulatus}	7953	9173																					1	2
	DTJI01000150_13	97.23	6ABQ_B PadR family transcriptional regulator; Bacteria, PadR, transcription factor, DNA BINDING PROTEIN; 2.3A {Listeria monocytogenes} SCOP: a.4.5.0	9170	9412																					2	2
	DTJI01000150_14	99.76	6TSU_R4 Major capsid protein Rcc01687; "capsid", "jelly roll", "spike", "HK97", VIRUS; 3.42A {Rhodobacter capsulatus DE442}	9688	10647																					1	4
	DTJI01000150_15	99.34	6QYY_B Capsid fiber protein; bacteriophage, phi29, prohead, VIRUS; HET: SO4; 1.8A {Bacillus phage phi29}	10647	11078																					2	4
	DTJI01000150_16	99.19	P49860 PRO_BPHK7 Prohead protease OS=Enterobacteria phage HK97 OX=37554 GN=4 PE=1 SV=1	11151	12311																					2	4
	DTJI01000150_17	98.38	2K1O_A Putative; Helicobacter pylori, repressor, transcriptional regulator, DNA-binding, ribbon-helix-helix, HP0564, JHP0511, UNKNOWN FUNCTION, GENE REGULATION; NMR {Helicobacter pylori}	12459	12647																					2	4
	DTJI01000150_18	99.81	2P9X_D Hypothetical protein PH0832; Pyrococcus horikoshii OT3, NPPSFA, National Project on Protein Structural and Functional Analyses, RIKEN Structural Genomics/Proteomics Initiative; 1.65A {Pyrococcus horikoshii}	12786	13160																					2	4
	DTJI01000150_19	99.84	2P9X_D Hypothetical protein PH0832; Pyrococcus horikoshii OT3, NPPSFA, National Project on Protein Structural and Functional Analyses, RIKEN Structural Genomics/Proteomics Initiative; 1.65A {Pyrococcus horikoshii}	13284	13613																					2	4
	DTJI01000150_20	95.07	1XFQ_A Photoactive yellow protein; PAS DOMAIN, SIGNALING PROTEIN; HET: HC4; NMR {Halorhodospira halophila} SCOP: d.110.3.1	13618	13941																					2	5
	DTQN01000003_1	92.56	7A4Y_D Coiled-coil P6 peptide; coiled-coil, nanobody, antibody, protein design, DE NOVO PROTEIN; HET: SO4; 2.157A {Lama glama}	1	207																					2	5
	DTQN01000003_2	89.41	P04506 SIGM1_REOVL Outer capsid protein sigma-1 OS=Reovirus type 1 (strain Lang) OX=10884 GN=S1 PE=1 SV=2	216	1082																					2	4
	DTQN01000003_3	97.86	3Q48_A Chaperone CupB2; Ig fold, periplasmic chaperone, CupB1, CHAPERONE; 2.5A {Pseudomonas aeruginosa}	1162	2076																					2	4
	DTQN01000003_4	97.75	3Q48_A Chaperone CupB2; Ig fold, periplasmic chaperone, CupB1, CHAPERONE; 2.5A {Pseudomonas aeruginosa}	2166	3155																					2	4
	DTQN01000003_5	86.81	Phage late-transcription coactivator	3252	3497																					2	4
	DTQN01000003_6	98.13	d2cpga_ a.43.1.3 (A:) Transcriptional repressor CopG {Streptococcus agalactiae [TaxId: 1311]}	4135	4305																					2	4
	DTQN01000003_7	99.61	6U5H_B Probable bacteriophage protein Pyocin R2; bacteriocin, pyocin, UNKNOWN FUNCTION; 4.0A {Pseudomonas aeruginosa (strain ATCC 15692 / DSM 22644 / CIP 104116 / JCM 14847 / LMG 12228 / 1C / PRS 101 / PAO1)}	4315	5901																					2	4
	DTQN01000003_8	71.55	Tail length tape measure protein	5903	6445																					2	4
	DTQN01000003_9	99.41	Q01261 GPG_BPMU Putative capsid assembly protein G OS=Escherichia phage Mu OX=10677 GN=G PE=2 SV=1	6442	6810																Bacteriophage HK97-gp10, putative tail-component [PF04883.15]			VOG00061	REFSEQ HK97 gp10 family protein; Xu	0	4
	DTQN01000003_10	51.15	Protein of unknown function (DUF3802)	6862	7335																					2	1
	DTQN01000003_11	99.78	Phage tail tube protein	7345	8202																Phage tail tube protein [PF18906.3]					0	2
	DTQN01000003_12	73.52	N-terminal glycosyl-hydrolase-114-associated domain	8207	9178																					2	2
	DTQN01000003_13	99.37	3WKG_A Cellobiose 2-epimerase; (alpha/alpha)6 barrel fold, Epimerase, Carbohydrate/Sugar Binding, Epimerization, ISOMERASE; HET: BMA, BGC; 1.47A {Rhodothermus marinus} SCOP: a.102.1.0	9178	10590																					2	2
	DTQN01000003_14	99.65	d1xn8a_ a.229.1.1 (A:) Hypothetical protein YqbG {Bacillus subtilis [TaxId: 1423]}	10593	10946																					2	2
	DTQN01000003_15	71.26	P04491 E1B55_ADE12 E1B 55 kDa protein OS=Human adenovirus A serotype 12 OX=28282 PE=3 SV=1	11150	12799																					2	2
	DTQN01000003_16	99.93	6TE9_B Phage portal protein, HK97 family; "neck", "portal", "capsid", "tail tube", VIRUS; 3.58A {Rhodobacter capsulatus}	13043	14242																					1	4
	DTQN01000003_17	98	d4hw0a_ a.4.5.0 (A:) automated matches {Sulfolobus solfataricus [TaxId: 273057]}	14239	14481																					2	4
	DTQN01000003_18	99.8	6TSU_R4 Major capsid protein Rcc01687; "capsid", "jelly roll", "spike", "HK97", VIRUS; 3.42A {Rhodobacter capsulatus DE442}	14551	15504																					2	4
	DTQN01000003_19	99.28	6QYY_B Capsid fiber protein; bacteriophage, phi29, prohead, VIRUS; HET: SO4; 1.8A {Bacillus phage phi29}	15515	15940																					2	4
	DTQN01000003_20	99.22	P49860 PRO_BPHK7 Prohead protease OS=Enterobacteria phage HK97 OX=37554 GN=4 PE=1 SV=1	15987	17156																					2	4
	DTQN01000003_21	99.06	Family of unknown function (DUF5521)	17902	18564																					2	5
	DTQN01000004_1	97.81	6VJB_A Putative cell envelope proteinase; Vaccine, Serine-protease, Group A streptococcus, IMMUNE SYSTEM; HET: EDO; 2.24A {Streptococcus pyogenes}	798	2102																Bacterial Ig-like domain (group 3) [PF13750.9]; Glucodextranase, domain B [PF09136.13]; Chitobiase/beta-hexosaminidase C-terminal domain [PF13290.9]					2	5
	DTQN01000004_2	99.32	d4hw0a_ a.4.5.0 (A:) automated matches {Sulfolobus solfataricus [TaxId: 273057]}	2326	2592																					2	4
	DTQN01000004_3	99.89	d1r6va_ c.41.1.1 (A:) Fervidolysin {Fervidobacterium pennivorans [TaxId: 93466]}	3347	5068									MER1358255	S53	MER1358255 - family S53 non-peptidase homologues () [S53.UNW]#S53#{peptidase unit: 60-344}~source PIU59914~	FALSE	0.566	310	7.16e-89	Subtilase family [PF00082.25]					2	4
	DTQN01000004_4	99.8	2P9X_D Hypothetical protein PH0832; Pyrococcus horikoshii OT3, NPPSFA, National Project on Protein Structural and Functional Analyses, RIKEN Structural Genomics/Proteomics Initiative; 1.65A {Pyrococcus horikoshii}	5986	6393																					2	4
	DTQN01000004_5	99.38	P20206 C102A_SSV1 Uncharacterized protein C-102a OS=Sulfolobus spindle-shape virus 1 OX=244589 GN=c102a PE=4 SV=1	7313	7663																					2	4
	DTQN01000004_6	97.54	d4hw0a_ a.4.5.0 (A:) automated matches {Sulfolobus solfataricus [TaxId: 273057]}	7705	8019																Winged helix-turn-helix [PF14947.9]					2	4
	DTQN01000004_7	97.38	6W8X_d pilin; helical symmetry, archaeal pilus, Type IV pilus, PROTEIN FIBRIL; 3.4A {Saccharolobus solfataricus}	8286	10325	K23255	archaeal type IV pilus assembly protein PilA														Divergent InlB B-repeat domain [PF18998.3]					2	4
	DTQN01000004_8	89.86	Q66676 VGE9_EHV2 Uncharacterized gene E9 protein OS=Equine herpesvirus 2 (strain 86/87) OX=82831 GN=E9 PE=3 SV=1	10403	11362																					2	4
	DTQN01000004_9	68.22	6Q68_D Genome polyprotein; complex, enterovirus, picornavirus, VIRAL PROTEIN; HET: BGC; 3.161A {Bos taurus}	12921	13208																					2	4
	DTQN01000004_10	90.57	3HHH_B Transcriptional regulator, PadR family; transcriptional regulator, PadR family, PF03551, Structural Genomics, PSI-2, Protein Structure Initiative, Midwest Center for Structural Genomics; HET: MSE, SO4; 2.7A {Enterococcus faecalis} SCOP: a.4.5.0	13332	13616																					2	4
	DTQN01000004_11	44.98	Protein of unknown function (DUF3993)	14013	14237																					2	4
	DTQN01000004_12	85.92	2DQL_A Pex protein; circadian clock associated protein, CIRCADIAN CLOCK PROTEIN; 1.7A {Anabaena sp. PCC 7120}	14251	14445																					2	4
	DTQN01000004_13	60.85	d1yfba_ b.129.1.3 (A:) Transcription-state regulator AbrB, the N-terminal DNA recognition domain {Bacillus subtilis [TaxId: 1423]}	14447	14638																					2	4
	DTQN01000004_14	84.79	1COI_A COIL-VALD; ALPHA-HELICAL BUNDLE, PROTEIN DESIGN, COILED COIL DESIGN; 2.1A {synthetic construct} SCOP: k.40.1.1	14631	14903																					2	4
	DTQN01000004_15	32.84	Domain of unknown function (DUF1889)	15312	15497																					2	4
	DTQN01000004_16	59.59	SHOCT domain	15494	15724																					2	4
	DTQN01000004_17	29.82	YebF-like protein	15726	15818																					2	4
	DTQN01000004_18	99.51	2CBZ_A MULTIDRUG RESISTANCE-ASSOCIATED PROTEIN 1; ABC PROTEINS, MRP1/ABCC1, NUCLEOTIDE-BINDING DOMAIN, ATP-BINDING, HYDROLYSIS, TRANSPORT; HET: ATP; 1.5A {HOMO SAPIENS} SCOP: c.37.1.0, l.1.1.1	15818	17257	K07128	uncharacterized protein	YP_006906759.1	YP_006906759.1 ATP-binding cassette domain-containing protein [Salmonella phage SSU5]	FALSE	0.508	201	1.25e-53								ABC transporter [PF00005.30]			VOG26111	sp|P44662|Y361_HAEIN Probable iron transport system ATP-binding protein HI_0361; Xh	1	4
	DTQN01000004_19	100	P27753 TERL_BPP1 Probable terminase, large subunit OS=Escherichia phage P1 OX=10678 GN=pacB PE=3 SV=1	17264	18679	K06909	phage terminase large subunit	YP_009838369.1	YP_009838369.1 large terminase [Vibrio phage YC]	FALSE	0.26	101	5.17e-21								Terminase large subunit, T4likevirus-type, N-terminal [PF03237.18]; Terminase RNaseH-like domain [PF17289.5]			VOG14491	sp|Q05219|VG13_BPML5 Gene 13 protein; Xu	0	2
	DTQN01000004_20	98.85	P23541 A2_BPT5 Protein A2 OS=Escherichia phage T5 OX=10726 GN=A2 PE=1 SV=2	18666	19118																					2	1
	DTQN01000004_21	75.77	Uncharacterised protein family (UPF0154)	19115	19357																					2	1
	DTQN01000004_22	58.43	HupF/HypC family	19341	19754																					2	1
	DTQN01000004_23	99.59	3D37_A Tail protein, 43 kDa; tail protein, structural genomics, PSI, MCSG, Protein Structure Initiative, Midwest Center for Structural Genomics, UNKNOWN FUNCTION; 2.1A {Neisseria meningitidis MC58} SCOP: b.106.1.1	19768	21378																					2	1
	DTQN01000004_24	71.26	Tail length tape measure protein	21375	21935																					2	1
	DTQN01000004_25	99.43	Minor capsid protein	21932	22267																Bacteriophage HK97-gp10, putative tail-component [PF04883.15]					0	2
	DTQN01000004_26	52.87	Protein of unknown function (DUF3802)	22356	22820																					2	2
	DTQN01000004_27	99.74	Phage tail tube protein	22840	23703																					1	2
	DTQN01000004_28	28.73	Family of unknown function (DUF5940)	23719	23925																					2	2
	DTQN01000004_29	14.19	2C1L_B RESTRICTION ENDONUCLEASE; BFII, RESTRICTION ENDONUCLEASE, DOMAIN FUSION, HYDROLASE; HET: MES, TLA, GOL, SRT, TAR; 1.9A {BACILLUS FIRMUS}	24057	24731																					2	2
	DTQN01000004_30	98.83	3WKG_A Cellobiose 2-epimerase; (alpha/alpha)6 barrel fold, Epimerase, Carbohydrate/Sugar Binding, Epimerization, ISOMERASE; HET: BMA, BGC; 1.47A {Rhodothermus marinus} SCOP: a.102.1.0	24728	26119																					2	2
	DTQN01000004_31	99.66	d1xn8a_ a.229.1.1 (A:) Hypothetical protein YqbG {Bacillus subtilis [TaxId: 1423]}	26122	26472																					2	2
	DTQN01000004_32	86.34	4ILT_D Intradiol ring-cleavage dioxygenase; iron center, intradiol dioxygenase, carbohydrate binding domain, OXIDOREDUCTASE; 2.55A {Streptomyces sp. SirexAA-E}	26473	27636																					2	2
	DTQN01000004_33	77.58	7W5Z_t1 Tim10/DDP family zinc finger protein; cytochrome c oxidase, electron transport, mitochondrial carrier, membrane complex; HET: PC1, FES, HEA, SEP, CDL, TPO, FME;{Tetrahymena thermophila}	27650	27892																					2	2
	DTQN01000004_34	99.92	6TE9_B Phage portal protein, HK97 family; "neck", "portal", "capsid", "tail tube", VIRUS; 3.58A {Rhodobacter capsulatus}	28078	29328																					1	2
	DTQN01000004_35	99.73	6TSU_R4 Major capsid protein Rcc01687; "capsid", "jelly roll", "spike", "HK97", VIRUS; 3.42A {Rhodobacter capsulatus DE442}	29392	30318																					1	4
	DTQN01000004_36	99.42	6QYY_B Capsid fiber protein; bacteriophage, phi29, prohead, VIRUS; HET: SO4; 1.8A {Bacillus phage phi29}	30351	30779																					2	4
	DTQN01000004_37	68.73	Family of unknown function (DUF6582)	30864	31358			YP_006546301.1	YP_006546301.1 hypothetical protein Tsac_2860 [Thermoanaerobacterium phage THSA-485A]	FALSE	0.582	83	2.09e-17													2	5
	DTQN01000007_1	99.16	P49860 PRO_BPHK7 Prohead protease OS=Enterobacteria phage HK97 OX=37554 GN=4 PE=1 SV=1	93	1394																					2	5
	DTQN01000007_2	99.41	6QYY_B Capsid fiber protein; bacteriophage, phi29, prohead, VIRUS; HET: SO4; 1.8A {Bacillus phage phi29}	1459	1851																Uncharacterized conserved protein (DUF2190) [PF09956.12]					2	4
	DTQN01000007_3	99.71	d2fsya1 d.183.1.1 (A:104-383) Major capsid protein gp5 {Bacteriophage HK97 [TaxId: 37554]}	1857	2810																					2	4
	DTQN01000007_4	98.16	2L02_B Uncharacterized protein; Structural Genomics, NORTHEAST STRUCTURAL GENOMICS CONSORTIUM (NESG), PSI-2, Protein Structure Initiative, Unknown function; NMR {Bacteroides thetaiotaomicron}	3107	3349																Winged helix-turn-helix [PF14947.9]					2	4
	DTQN01000007_5	99.91	6TE9_B Phage portal protein, HK97 family; "neck", "portal", "capsid", "tail tube", VIRUS; 3.58A {Rhodobacter capsulatus}	3463	4584																					1	4
	DTQN01000007_6	60.43	Carotenoid biosynthesis protein	4581	4835																					2	2
	DTQN01000007_7	82.21	d1sxje2 c.37.1.20 (E:4-255) Replication factor C5 {Baker's yeast (Saccharomyces cerevisiae) [TaxId: 4932]}	4899	5300																					2	2
	DTQN01000007_8	44.78	Mitochondrial 28S ribosomal protein S32	5302	6426																					2	2
	DTQN01000007_9	74.31	REase_DpnII-MboI	6480	7223																					2	2
	DTQN01000007_10	99.65	d1xn8a_ a.229.1.1 (A:) Hypothetical protein YqbG {Bacillus subtilis [TaxId: 1423]}	7317	7670																					2	2
	DTQN01000007_11	98.91	d4z4ja1 a.102.1.0 (A:1-390) automated matches {Caldicellulosiruptor saccharolyticus [TaxId: 351627]}	7670	9061																					2	2
	DTQN01000007_12	80.27	N-terminal glycosyl-hydrolase-114-associated domain	9058	10044																					2	2
	DTQN01000007_13	99.78	Phage tail tube protein	10047	10916																Phage tail tube protein [PF18906.3]					0	2
	DTQN01000007_14	37.63	Satellite RNA 48 kDa protein	10918	11145																					2	1
	DTQN01000007_15	99.42	Q01261 GPG_BPMU Putative capsid assembly protein G OS=Escherichia phage Mu OX=10677 GN=G PE=2 SV=1	11640	12011			YP_003347337.1	YP_003347337.1 HK97 gp10 family protein [Enterococcus phage phiFL2A]	FALSE	0.395	70	1.51e-13								Bacteriophage HK97-gp10, putative tail-component [PF04883.15]			VOG00061	REFSEQ HK97 gp10 family protein; Xu	0	1
	DTQN01000007_16	80.77	Tail length tape measure protein	12224	12553																					2	1
	DTQN01000007_17	99.66	3D37_A Tail protein, 43 kDa; tail protein, structural genomics, PSI, MCSG, Protein Structure Initiative, Midwest Center for Structural Genomics, UNKNOWN FUNCTION; 2.1A {Neisseria meningitidis MC58} SCOP: b.106.1.1	12550	14211																					2	1
	DTQN01000007_18	39.88	HupF/HypC family	14233	14616																					2	1
	DTQN01000007_19	77.82	5T51_B KLLA0E05809p; cell cycle, kinetochore, complex, chromosome, segregation, MIND, Mis12; 2.2007A {Kluyveromyces lactis (strain ATCC 8585 / CBS 2359 / DSM 70799 / NBRC 1267 / NRRL Y-1140 / WM37)}	14874	15209																					2	1
	DTQN01000007_20	100	5OE8_A Large subunit terminase; large terminase, VIRAL PROTEIN; 2.2A {Deep-sea thermophilic phage D6E}	15253	16602	K06909	phage terminase large subunit	YP_009285918.1	YP_009285918.1 terminase family protein [Rhodovulum phage vB_RhkS_P1]	FALSE	0.214	93	1.33e-18								Terminase large subunit, T4likevirus-type, N-terminal [PF03237.18]			VOG14491	sp|Q05219|VG13_BPML5 Gene 13 protein; Xu	0	2
	DTQN01000007_21	99.06	4Q7M_B Uncharacterized ABC transporter ATP-binding protein TM_0288; ABC-type Nucleotide Binding Domain (NBD), METAL BINDING PROTEIN; 2.3A {Thermotoga maritima} SCOP: c.37.1.0, l.1.1.1	16599	18089	K07128	uncharacterized protein	YP_009620675.1	YP_009620675.1 ABC transporter [Pseudomonas phage nickie]	FALSE	0.499	200	3.49e-53								ABC transporter [PF00005.30]			VOG26111	sp|P44662|Y361_HAEIN Probable iron transport system ATP-binding protein HI_0361; Xh	1	2
	DTQN01000007_22	52.54	LMBR1-like membrane protein	18163	19152																					2	2
	DTQN01000007_23	99.83	6JY1_A L-tyrosine/L-aspartate decarboxylase; PLP dependent decarboxylase, Catalytic Domain, Models, Molecular, Protein Conformation, LLP, Tyrosine, Tyrosine Decarboxylase, Structure-Activity Relationship, LYASE; HET: GOL, LLP, SO4; 1.72A {Methanocaldococcus jannaschii DSM 2661}	19149	20351	K18933	tyrosine decarboxylase / aspartate 1-decarboxylase [EC:4.1.1.25 4.1.1.11]	NP_048954.1	NP_048954.1 hypothetical protein PBCV1_A598L [Paramecium bursaria Chlorella virus 1]	FALSE	0.22	85	3.61e-16								Pyridoxal-dependent decarboxylase conserved domain [PF00282.22]; Aminotransferase class-V [PF00266.22]					2	2
	DTQN01000007_24	100	6FD3_A Serine/threonine-protein kinase PAK 3; kinase, thiophosphorylation, complex, ADP, phosphorylated, transferase; HET: T8L, ADP; 1.52A {Homo sapiens} SCOP: d.144.1.0, l.1.1.1	20499	21695			YP_009482256.1	YP_009482256.1 Serine/threonine protein kinase [Pandoravirus neocaledonia]	FALSE	0.269	85	2.66e-16								Protein kinase domain [PF00069.28]; Protein tyrosine and serine/threonine kinase [PF07714.20]; Kinase-like [PF14531.9]; Fungal protein kinase [PF17667.4]					2	2
	DTQN01000007_25	67.39	5ITJ_B AbrB family transcriptional regulator; Histone-like protein, Complex, DNA-binding fold, DNA BINDING PROTEIN; HET: SO4, PG4; 1.63A {Sulfolobus solfataricus}	22132	22368																					2	2
	DTQN01000007_26	96.07	7AOD_I DNA-directed RNA polymerase I subunit RPA12; TRANSCRIPTION; HET: ZN;{Schizosaccharomyces pombe (strain 972 / ATCC 24843)}	23094	23492																					2	2
	DTQN01000007_27	69.01	6Q68_D Genome polyprotein; complex, enterovirus, picornavirus, VIRAL PROTEIN; HET: BGC; 3.161A {Bos taurus}	23778	24020																					2	2
	DTQN01000007_28	62.55	Family of unknown function (DUF5457)	24041	24391																					2	2
	DTQN01000007_29	99.88	P06155 VINT_BPPH8 Integrase OS=Enterobacteria phage phi80 OX=10713 GN=int PE=3 SV=1	24417	25769																Phage integrase family [PF00589.25]; Phage integrase, N-terminal SAM-like domain [PF13495.9]			VOG00013	sp|P22877|INTR_SACER Integrase; XhXr	1	5
	DTQN01000042_1	53.38	Family of unknown function (DUF6054)	3	254																					2	5
	DTQN01000042_2	31.27	6UMM_E ESX-3 secretion system protein EccC3; ESX, secretion system, type VII secretion system, mycobacteria, complex, membrane protein, TRANSPORT PROTEIN;{Mycobacterium smegmatis (strain ATCC 700084 / mc(2)155)}	307	585																					2	4
	DTQN01000042_3	99.86	6SDK_A Stage 0 sporulation protein J; ParB, Chromosome segregation, Chromosome organization, DNA BINDING PROTEIN; HET: MSE, CDP; 1.81A {Bacillus subtilis (strain 168)} SCOP: a.4.14.0, d.268.1.0	598	1179			YP_008083102.1	YP_008083102.1 adenine methyltransferase [Halovirus HSTV-1]	FALSE	0.38	85	8.2e-18													1	4
	DTQN01000042_4	99.63	2CBZ_A MULTIDRUG RESISTANCE-ASSOCIATED PROTEIN 1; ABC PROTEINS, MRP1/ABCC1, NUCLEOTIDE-BINDING DOMAIN, ATP-BINDING, HYDROLYSIS, TRANSPORT; HET: ATP; 1.5A {HOMO SAPIENS} SCOP: c.37.1.0, l.1.1.1	1176	1841			YP_009801732.1	YP_009801732.1 ATP binding protein [Gordonia phage Jace]	FALSE	0.533	190	1.19e-53											VOG26111	sp|P44662|Y361_HAEIN Probable iron transport system ATP-binding protein HI_0361; Xh	1	2
	DTQN01000042_5	96.74	d4ag7a_ d.108.1.0 (A:) automated matches {Nematode (Caenorhabditis elegans) [TaxId: 6239]}	1898	2239																					1	2
	DTQN01000042_6	94.18	2L0K_A Stage III sporulation protein D; SpoIIID, NMR solution structure, DNA binding, Bacillus subtilis, Transcription factor, TRANSCRIPTION; NMR {Bacillus subtilis}	2300	2818																					2	2
	DTQN01000042_7	100	5OE8_A Large subunit terminase; large terminase, VIRAL PROTEIN; 2.2A {Deep-sea thermophilic phage D6E}	2781	4049	K06909	phage terminase large subunit	YP_008083051.1	YP_008083051.1 terminase large subunit [Halovirus HSTV-1]	FALSE	0.205	88	4.4e-17								Phage terminase large subunit [PF04466.16]; Terminase RNAseH like domain [PF17288.5]; Terminase RNaseH-like domain [PF17289.5]			VOG14491	sp|Q05219|VG13_BPML5 Gene 13 protein; Xu	0	2
	DTQN01000042_8	99.38	P49860 PRO_BPHK7 Prohead protease OS=Enterobacteria phage HK97 OX=37554 GN=4 PE=1 SV=1	4171	5769			YP_006546301.1	YP_006546301.1 hypothetical protein Tsac_2860 [Thermoanaerobacterium phage THSA-485A]	FALSE	0.56	116	1.6e-25													2	1
	DTQN01000042_9	99.45	6QYY_B Capsid fiber protein; bacteriophage, phi29, prohead, VIRUS; HET: SO4; 1.8A {Bacillus phage phi29}	5978	6406																					2	1
	DTQN01000042_10	99.81	6TSU_R4 Major capsid protein Rcc01687; "capsid", "jelly roll", "spike", "HK97", VIRUS; 3.42A {Rhodobacter capsulatus DE442}	6403	7365																			VOG00110	sp|O64210|CAPSD_BPMD2 Probable major capsid protein gp17; Xs	1	1
	DTQN01000042_11	97.11	4QIW_W DNA-directed RNA polymerase subunit P; Transcription, DNA-directed RNA polymerase; HET: ZN; 3.5A {Thermococcus kodakarensis}	7380	7655																					2	1
	DTQN01000042_12	99.93	6TE9_B Phage portal protein, HK97 family; "neck", "portal", "capsid", "tail tube", VIRUS; 3.58A {Rhodobacter capsulatus}	7656	8972																					1	1
	DTQN01000042_13	98.41	Q04765 VSP1_BPLLH Structural protein OS=Lactococcus phage LL-H OX=12348 PE=3 SV=2	8969	9280																					2	1
	DTQN01000042_14	72.4	Uncharacterised protein family (UPF0257)	9281	9511																					2	1
	DTQN01000042_15	99.54	d1xn8a_ a.229.1.1 (A:) Hypothetical protein YqbG {Bacillus subtilis [TaxId: 1423]}	9601	9945																					2	1
	DTQN01000042_16	99.16	7KJK_C4 Head completion protein; Myoviridae, Phage, 6-fold neck region, VIRAL PROTEIN;{Vibrio phage XM1}	9950	11572																					2	1
	DTQN01000042_17	65.14	N-terminal glycosyl-hydrolase-114-associated domain	11569	12567																					2	1
	DTQN01000042_18	99.77	Phage tail tube protein	12583	13452																Phage tail tube protein [PF18906.3]					1	1
	DTQN01000042_19	44.95	Protein of unknown function (DUF3802)	13469	13942																					2	1
	DTQN01000042_20	99.44	Minor capsid protein	14046	14363			YP_003347337.1	YP_003347337.1 HK97 gp10 family protein [Enterococcus phage phiFL2A]	FALSE	0.423	61	1.06e-10								Bacteriophage HK97-gp10, putative tail-component [PF04883.15]					0	4
	DTQN01000042_21	71.89	Tail length tape measure protein	14360	14902																					2	4
	DTQN01000042_22	99.68	7B5H_CJ All3320 protein; contractile tail, injection system, macromolecular machine, PROTEIN TRANSPORT; 3.2A {Nostoc sp. (strain PCC 7120 / SAG 25.82 / UTEX 2576)}	14903	17821																					2	4
	DTQN01000042_23	61.99	7W5Z_t1 Tim10/DDP family zinc finger protein; cytochrome c oxidase, electron transport, mitochondrial carrier, membrane complex; HET: PC1, FES, HEA, SEP, CDL, TPO, FME;{Tetrahymena thermophila}	17869	18105																					2	4
	DTQN01000042_24	99.08	G8 domain	18108	18413																G8 domain [PF10162.12]					2	4
	DTQN01000042_25	99.45	G8 domain	18414	19241																G8 domain [PF10162.12]					2	5
	JAFGNM010000060_1	92.19	4MU9_A Glycoside hydrolase family 73; Glycosyl hydrolase family 76, PF03663 family, Structural Genomics, Joint Center for Structural Genomics, JCSG, Protein Structure; HET: MSE, EPE, EDO; 1.89A {Bacteroides thetaiotaomicron}	1	351																					2	5
	JAFGNM010000060_2	99.65	d1xn8a_ a.229.1.1 (A:) Hypothetical protein YqbG {Bacillus subtilis [TaxId: 1423]}	354	707																					2	4
	JAFGNM010000060_3	99.87	3SNG_A nuclease; mainly alpha helical, trinuclear metal centre, bi-functional, endonuclease, 3'-nucleotidase, nucleic acids, mononucleotides, cytosol membrane associated, HYDROLASE; HET: BMA, NAG, BTB, MAN; 2.16A {Solanum lycopersicum} SCOP: a.124.1.0	898	1785																Zinc dependent phospholipase C [PF00882.21]					2	4
	JAFGNM010000060_4	99.64	5GMT_A Alginate lyase; alginate lyase, polysaccharide lyase family 14, glycosidic bond, beta-D-mannuronic acid, alpha-L-guluronic acid, LYASE; 1.77A {Aplysia kurodai}	1823	3115																					1	4
	JAFGNM010000060_5	99	P22946 VGR_BPP1 Tail fiber protein R OS=Escherichia phage P1 OX=10678 GN=R PE=4 SV=1	3151	3690			YP_005087314.1	YP_005087314.1 hypothetical protein RoPhREQ1_gp62 [Rhodococcus phage REQ1]	FALSE	0.301	87	1.12e-18													0	3
	JAFGNM010000060_6	62.99	Uncharacterised protein family (UPF0257)	3748	3978																					2	2
	JAFGNM010000060_7	99.93	6TE9_B Phage portal protein, HK97 family; "neck", "portal", "capsid", "tail tube", VIRUS; 3.58A {Rhodobacter capsulatus}	3975	5195																					1	2
	JAFGNM010000060_8	97.23	6ABQ_B PadR family transcriptional regulator; Bacteria, PadR, transcription factor, DNA BINDING PROTEIN; 2.3A {Listeria monocytogenes} SCOP: a.4.5.0	5196	5435																					2	2
	JAFGNM010000060_9	97.48	4QIW_W DNA-directed RNA polymerase subunit P; Transcription, DNA-directed RNA polymerase; HET: ZN; 3.5A {Thermococcus kodakarensis}	5432	5686																					2	2
	JAFGNM010000060_10	99.77	6TSU_R4 Major capsid protein Rcc01687; "capsid", "jelly roll", "spike", "HK97", VIRUS; 3.42A {Rhodobacter capsulatus DE442}	5710	6666																					2	2
	JAFGNM010000060_11	99.29	6QYY_B Capsid fiber protein; bacteriophage, phi29, prohead, VIRUS; HET: SO4; 1.8A {Bacillus phage phi29}	6678	7103																					2	2
	JAFGNM010000060_12	99.21	P49860 PRO_BPHK7 Prohead protease OS=Enterobacteria phage HK97 OX=37554 GN=4 PE=1 SV=1	7146	8303																					2	2
	JAFGNM010000060_13	98.33	d1x93a1 a.43.1.3 (A:31-73) Uncharacterized protein HP0222 {Helicobacter pylori [TaxId: 210]}	8453	8611																					2	2
	JAFGNM010000060_14	99.84	2P9X_D Hypothetical protein PH0832; Pyrococcus horikoshii OT3, NPPSFA, National Project on Protein Structural and Functional Analyses, RIKEN Structural Genomics/Proteomics Initiative; 1.65A {Pyrococcus horikoshii}	8754	9098																					2	2
	JAFGNM010000060_15	98.5	2AYZ_A Sensor kinase protein rcsC; PHOSPHORECEIVER DOMAIN, TRANSFERASE; NMR {Escherichia coli} SCOP: c.23.1.1	9220	9666																Response regulator receiver domain [PF00072.27]					2	2
	JAFGNM010000060_16	98.64	d2x1ya1 a.98.1.1 (A:4-221) R1 subunit of ribonucleotide reductase, N-terminal domain {Escherichia coli [TaxId: 562]}	10211	10657	K07738	transcriptional repressor NrdR														ATP cone domain [PF03477.19]					1	4
	JAFGNM010000060_17	100	d2f3oa_ c.7.1.0 (A:) automated matches {Archaeoglobus fulgidus [TaxId: 2234]}	10654	12780	K21636	ribonucleoside-triphosphate reductase (formate) [EC:1.1.98.6]	YP_003856839.1	YP_003856839.1 putative anaerobic ribonucleoside-triphosphate reductase [Clostridium phage phiCTP1]	TRUE	0.459	490	1.21e-148								Anaerobic ribonucleoside-triphosphate reductase [PF13597.9]; ATP cone domain [PF03477.19]			VOG28277	sp|P28903|NRDD_ECOLI Anaerobic ribonucleoside-triphosphate reductase; Xh	2	4
	JAFGNM010000060_18	99.72	5FEW_A [FeFe] hydrogenase maturase subunit HydE; Radical SAM enzyme, complex, FeFe-hydrogenase maturase, thazolidine, oxidoreductase; HET: SAH, CPS, 41K, 5X8; 1.17A {Thermotoga maritima}	12792	13469	K04069	pyruvate formate lyase activating enzyme [EC:1.97.1.4]														4Fe-4S single cluster domain [PF13353.9]; 4Fe-4S single cluster domain [PF13394.9]; Radical SAM superfamily [PF04055.24]					2	4
	JAFGNM010000060_19	98.77	3HTR_B uncharacterized PRC-barrel Domain Protein; beta-barrel, photo-reaction-center domain, Structural Genomics, PSI-2, Protein Structure Initiative, Midwest Center for Structural Genomics, MCSG, unknown; HET: MSE, ACY; 2.06A {Rhodopseudomonas palustris}	13647	13928																PRC-barrel domain [PF05239.19]					2	4
	JAFGNM010000060_20	79.45	d2h80a1 a.60.1.3 (A:17-81) Deleted in Liver Cancer 2, DLC2 {Human (Homo sapiens) [TaxId: 9606]}	14072	14284																					2	4
	JAFGNM010000060_21	90.36	Dystroglycan (Dystrophin-associated glycoprotein 1)	14489	14779																					2	4
	JAFGNM010000060_22	100	7NVU_E DNA-directed RNA polymerase II subunit E; Initiation, TRANSCRIPTION; HET: ZN; 2.5A {Sus scrofa}	15017	15568	K03053	DNA-directed RNA polymerase subunit H [EC:2.7.7.6]														RNA polymerase Rpb5, C-terminal domain [PF01191.22]; Restriction endonuclease [PF04471.15]					2	5
	JAGTQX010000003_1	81.94	P51731 TMP_BPHC1 Probable tape measure protein OS=Haemophilus phage HP1 (strain HP1c1) OX=1289570 PE=3 SV=1	1	234																					2	5
	JAGTQX010000003_2	99.41	Q01261 GPG_BPMU Putative capsid assembly protein G OS=Escherichia phage Mu OX=10677 GN=G PE=2 SV=1	231	599			YP_003347337.1	YP_003347337.1 HK97 gp10 family protein [Enterococcus phage phiFL2A]	FALSE	0.388	70	1.06e-13								Bacteriophage HK97-gp10, putative tail-component [PF04883.15]			VOG00061	REFSEQ HK97 gp10 family protein; Xu	0	4
	JAGTQX010000003_3	73.29	Phage tail assembly chaperone	700	1125																					2	1
	JAGTQX010000003_4	99.77	Phage tail tube protein	1125	1994																Phage tail tube protein [PF18906.3]					0	1
	JAGTQX010000003_5	83.88	d1quaa_ d.92.1.9 (A:) Snake venom metalloprotease {Chinese five-pace snake (Agkistrodon acutus), acutolysin C [TaxId: 36307]}	2163	3146																					2	1
	JAGTQX010000003_6	34.4	Domain of unknown function (DUF5590)	3156	3659																					2	1
	JAGTQX010000003_7	64.9	N-terminal glycosyl-hydrolase-114-associated domain	3771	4733																					2	1
	JAGTQX010000003_8	99.06	4AYO_A MANNOSYL-OLIGOSACCHARIDE 1,2-ALPHA-MANNOSIDASE; HYDROLASE, ALPHA-MANNOSIDASE, GLYCOSIDE HYDROLASE, GH47, CAZY, ENZYME-CARBOHYDRATE INTERACTION GLYCOSIDASE INHIBITION; HET: BTB; 0.85A {CAULOBACTER SP.}	4730	6121																					2	1
	JAGTQX010000003_9	99.65	d1xn8a_ a.229.1.1 (A:) Hypothetical protein YqbG {Bacillus subtilis [TaxId: 1423]}	6118	6471																					2	1
	JAGTQX010000003_10	99.58	5GMT_A Alginate lyase; alginate lyase, polysaccharide lyase family 14, glycosidic bond, beta-D-mannuronic acid, alpha-L-guluronic acid, LYASE; 1.77A {Aplysia kurodai}	6642	9317																					1	1
	JAGTQX010000003_11	98.47	P22946 VGR_BPP1 Tail fiber protein R OS=Escherichia phage P1 OX=10678 GN=R PE=4 SV=1	9365	9853																			VOG00260	REFSEQ hypothetical protein; Xu	0	2
	JAGTQX010000003_12	70.82	P68934 GP168_BPPH5 Gene product 16.8 OS=Bacillus phage phi15 OX=10755 GN=16.8 PE=3 SV=1	9905	10132																					2	2
	JAGTQX010000003_13	75.81	LydA holin phage, holin superfamily III	10145	10384																					2	2
	JAGTQX010000003_14	99.93	6TE9_B Phage portal protein, HK97 family; "neck", "portal", "capsid", "tail tube", VIRUS; 3.58A {Rhodobacter capsulatus}	10502	11722																					1	2
	JAGTQX010000003_15	98	d4hw0a_ a.4.5.0 (A:) automated matches {Sulfolobus solfataricus [TaxId: 273057]}	11719	11961																					2	2
	JAGTQX010000003_16	97.34	4QIW_W DNA-directed RNA polymerase subunit P; Transcription, DNA-directed RNA polymerase; HET: ZN; 3.5A {Thermococcus kodakarensis}	11954	12211																					2	2
	JAGTQX010000003_17	99.73	6TSU_R4 Major capsid protein Rcc01687; "capsid", "jelly roll", "spike", "HK97", VIRUS; 3.42A {Rhodobacter capsulatus DE442}	12245	13198																					1	4
	JAGTQX010000003_18	99.34	6QYY_B Capsid fiber protein; bacteriophage, phi29, prohead, VIRUS; HET: SO4; 1.8A {Bacillus phage phi29}	13205	13636																Uncharacterized conserved protein (DUF2190) [PF09956.12]					2	5
	JAGTQZ010000001_1	99.89	d3iam2_ c.47.1.21 (2:) automated matches {Thermus thermophilus HB8 [TaxId: 300852]}	1	828	K00334	NADH-quinone oxidoreductase subunit E [EC:7.1.1.2]														Thioredoxin-like [2Fe-2S] ferredoxin [PF01257.22]					2	5
	JAGTQZ010000001_2	67.38	2RH2_A Dihydrofolate reductase type 2; FOLATE METABOLISM, PLASMID-ENCODED R67 DHFR, TMP-RESISTANT DHFR, Antibiotic resistance, Methotrexate resistance, NADP, One-carbon metabolism, Oxidoreductase, Trimethoprim; HET: MRD; 0.96A {Escherichia coli} SCOP: b.34.4.1	1074	1313																					2	4
	JAGTQZ010000001_3	97.16	d1vd4a_ g.41.3.1 (A:) Transcription initiation factor TFIIE-alpha {Human (Homo sapiens) [TaxId: 9606]}	1936	2277																					2	4
	JAGTQZ010000001_4	96.45	Q5UP73 YR614_MIMIV Putative band 7 family protein R614 OS=Acanthamoeba polyphaga mimivirus OX=212035 GN=MIMI_R614 PE=3 SV=1	2367	2681									MER0807480	I87	MER0807480 - family I87 unassigned peptidase inhibitors (Halomonas sp. GFAJ-1) [I87.UPW]#I87#{inhibitor unit: 9-248}~source H0J3N8~	FALSE	0.443	61	1.46e-10						2	4
	JAGTQZ010000001_5	99.68	7VHP_j Protein HflK; membrane microdomain organization, MEMBRANE PROTEIN; 3.27A {Escherichia coli}	2777	3307			YP_007354608.1	YP_007354608.1 Stomatin family protein [Acanthamoeba polyphaga moumouvirus]	FALSE	0.417	78	1.77e-15	MER0807332	I87	MER0807332 - family I87 unassigned peptidase inhibitors (Staphylothermus hellenicus) [I87.UPW]#I87#{inhibitor unit: 25-219}~source D7DC89~	FALSE	0.504	109	6.71e-26	SPFH domain / Band 7 family [PF01145.28]					2	4
	JAGTQZ010000001_6	97.37	4Q2G_A Phosphatidate cytidylyltransferase; intramembrane enzyme, CdsA fold, phospholipid biosynthesis lipid metabolism, CTP and phosphatidic acid binding, Nucleotidyltransferase, membrane, TRANSFERASE; HET: BNG; 3.4A {Thermotoga maritima MSB8}	3417	4136	K18678	phytol kinase [EC:2.7.1.182]																			2	4
	JAGTQZ010000001_7	81.35	Type IV secretion system pilin	4147	4359																					2	4
	JAGTQZ010000001_8	99.51	4Q7M_B Uncharacterized ABC transporter ATP-binding protein TM_0288; ABC-type Nucleotide Binding Domain (NBD), METAL BINDING PROTEIN; 2.3A {Thermotoga maritima} SCOP: c.37.1.0, l.1.1.1	4440	5903	K07128	uncharacterized protein	YP_006906759.1	YP_006906759.1 ATP-binding cassette domain-containing protein [Salmonella phage SSU5]	FALSE	0.514	207	1.57e-55								ABC transporter [PF00005.30]			VOG26111	sp|P44662|Y361_HAEIN Probable iron transport system ATP-binding protein HI_0361; Xh	1	4
	JAGTQZ010000001_9	100	P27753 TERL_BPP1 Probable terminase, large subunit OS=Escherichia phage P1 OX=10678 GN=pacB PE=3 SV=1	5900	7258	K06909	phage terminase large subunit	YP_009838369.1	YP_009838369.1 large terminase [Vibrio phage YC]	FALSE	0.224	119	1.23e-26								Terminase large subunit, T4likevirus-type, N-terminal [PF03237.18]			VOG14491	sp|Q05219|VG13_BPML5 Gene 13 protein; Xu	0	2
	JAGTQZ010000001_10	59.71	2FBH_A transcriptional regulator PA3341; MarR, transcription regulator, APC5857, Structural Genomics, PSI, Protein Structure Initiative, Midwest Center for Structural Genomics, MCSG; 1.8A {Pseudomonas aeruginosa} SCOP: a.4.5.28	7206	7604																					2	1
	JAGTQZ010000001_11	76.03	Uncharacterised protein family (UPF0154)	7619	7849																					2	1
	JAGTQZ010000001_12	82.54	d2zjrm1 b.34.5.6 (M:2-109) Ribosomal protein L19 {Deinococcus radiodurans [TaxId: 1299]}	7842	8228																					2	1
	JAGTQZ010000001_13	97.83	d1xrxa1 a.43.1.7 (A:1-35) SeqA {Escherichia coli [TaxId: 562]}	8589	8816																					2	1
	JAGTQZ010000001_14	99.16	5ECD_A tRNA(fMet)-specific endonuclease VapC; Toxin, PIN-domain, Hepes, hydrolase; HET: EPE; 1.75A {Shigella flexneri}	8782	9213																PIN domain [PF01850.24]					2	1
	JAGTQZ010000001_15	99.06	d1wmia1 d.298.1.2 (A:1-88) Hypothetical protein PHS013 {Pyrococcus horikoshii [TaxId: 53953]}	9307	9576	K06218	mRNA interferase RelE/StbE														ParE toxin of type II toxin-antitoxin system, parDE [PF05016.18]					1	1
	JAGTQZ010000001_16	99.68	3D37_A Tail protein, 43 kDa; tail protein, structural genomics, PSI, MCSG, Protein Structure Initiative, Midwest Center for Structural Genomics, UNKNOWN FUNCTION; 2.1A {Neisseria meningitidis MC58} SCOP: b.106.1.1	10136	11746																					2	1
	JAGTQZ010000001_17	70.79	Tail length tape measure protein	11743	12288																					2	1
	JAGTQZ010000001_18	99.39	Q01261 GPG_BPMU Putative capsid assembly protein G OS=Escherichia phage Mu OX=10677 GN=G PE=2 SV=1	12285	12656			YP_001469215.1	YP_001469215.1 HK97 gp10 family protein [Streptococcus phage P9]	FALSE	0.346	64	1.69e-11								Bacteriophage HK97-gp10, putative tail-component [PF04883.15]			VOG00061	REFSEQ HK97 gp10 family protein; Xu	0	1
	JAGTQZ010000001_19	50.43	d2foka3 a.4.5.12 (A:287-386) Restriction endonuclease FokI, N-terminal (recognition) domain {Flavobacterium okeanokoites [TaxId: 244]}	12711	13181																					2	1
	JAGTQZ010000001_20	99.76	Phage tail tube protein	13181	14056																Phage tail tube protein [PF18906.3]			VOG00243	REFSEQ hypothetical protein; Xu	0	2
	JAGTQZ010000001_21	86.9	2L25_A Uncharacterized protein; JCSG, Structural Genomics, PSI-Biology, Protein Structure Initiative, Joint Center for Structural Genomics, Unknown function; NMR {Bordetella bronchiseptica}	14057	14500																					2	2
	JAGTQZ010000001_22	98.79	7KJK_C4 Head completion protein; Myoviridae, Phage, 6-fold neck region, VIRAL PROTEIN;{Vibrio phage XM1}	14500	15888																D-glucuronyl C5-epimerase C-terminus [PF06662.16]					2	2
	JAGTQZ010000001_23	99.65	d1xn8a_ a.229.1.1 (A:) Hypothetical protein YqbG {Bacillus subtilis [TaxId: 1423]}	15893	16246																					2	2
	JAGTQZ010000001_24	99.91	d1ak0a_ a.124.1.2 (A:) P1 nuclease {Fungus (Penicillium citrinum) [TaxId: 5077]}	16386	17297																					2	2
	JAGTQZ010000001_25	30.73	P69469 VPRL_FIVSD Probable Vpr-like protein OS=Feline immunodeficiency virus (strain San Diego) OX=11675 PE=4 SV=1	17348	17707																					2	2
	JAGTQZ010000001_26	72.17	d4qqha_ b.22.1.0 (A:) automated matches {Mouse (Mus musculus) [TaxId: 10090]}	17710	18501																					2	2
	JAGTQZ010000001_27	39.21	P79679 TUBE_BPMU Tail tube protein OS=Escherichia phage Mu OX=10677 GN=M PE=1 SV=1	18498	18785																					2	2
	JAGTQZ010000001_28	80.56	d3tl8a_ d.144.1.0 (A:) automated matches {Thale cress (Arabidopsis thaliana) [TaxId: 3702]}	18776	19135																					2	2
	JAGTQZ010000001_29	99.01	6HHK_C Gp105; bacteriophage baseplate protein, VIRAL PROTEIN; HET: MSE; 2.38A {Listeria phage A511}	19153	19644			YP_009302446.1	YP_009302446.1 hypothetical protein SP15_058 [Bacillus phage SP-15]	FALSE	0.436	107	1.01e-25													2	2
	JAGTQZ010000001_30	70.03	P68934 GP168_BPPH5 Gene product 16.8 OS=Bacillus phage phi15 OX=10755 GN=16.8 PE=3 SV=1	19698	19934																					2	2
	JAGTQZ010000001_31	58.87	Carotenoid biosynthesis protein	19948	20187																					2	2
	JAGTQZ010000001_32	99.93	6TE9_B Phage portal protein, HK97 family; "neck", "portal", "capsid", "tail tube", VIRUS; 3.58A {Rhodobacter capsulatus}	20309	21532																					1	2
	JAGTQZ010000001_33	97.25	6ABQ_B PadR family transcriptional regulator; Bacteria, PadR, transcription factor, DNA BINDING PROTEIN; 2.3A {Listeria monocytogenes} SCOP: a.4.5.0	21534	21773																					2	2
	JAGTQZ010000001_34	97.07	d1vd4a_ g.41.3.1 (A:) Transcription initiation factor TFIIE-alpha {Human (Homo sapiens) [TaxId: 9606]}	21766	22023																					2	2
	JAGTQZ010000001_35	99.76	d2fsya1 d.183.1.1 (A:104-383) Major capsid protein gp5 {Bacteriophage HK97 [TaxId: 37554]}	22036	22992																					1	4
	JAGTQZ010000001_36	99.36	6QYY_B Capsid fiber protein; bacteriophage, phi29, prohead, VIRUS; HET: SO4; 1.8A {Bacillus phage phi29}	23008	23427																Uncharacterized conserved protein (DUF2190) [PF09956.12]					2	4
	JAGTQZ010000001_37	99.26	P49860 PRO_BPHK7 Prohead protease OS=Enterobacteria phage HK97 OX=37554 GN=4 PE=1 SV=1	23443	24636																					2	4
	JAGTQZ010000001_38	62.33	RanGAP1 C-terminal domain	24820	25065																					2	5
	PLLN01000053_1	98.84	d1irqa_ a.43.1.4 (A:) Omega transcriptional repressor {Streptococcus pyogenes [TaxId: 1314]}	92	259																					2	5
	PLLN01000053_2	99.61	3D37_A Tail protein, 43 kDa; tail protein, structural genomics, PSI, MCSG, Protein Structure Initiative, Midwest Center for Structural Genomics, UNKNOWN FUNCTION; 2.1A {Neisseria meningitidis MC58} SCOP: b.106.1.1	269	1861																					2	4
	PLLN01000053_3	71.14	Tail length tape measure protein	1858	2400																					2	4
	PLLN01000053_4	99.42	Q01261 GPG_BPMU Putative capsid assembly protein G OS=Escherichia phage Mu OX=10677 GN=G PE=2 SV=1	2397	2765																Bacteriophage HK97-gp10, putative tail-component [PF04883.15]			VOG00061	REFSEQ HK97 gp10 family protein; Xu	0	4
	PLLN01000053_5	49.36	Protein of unknown function (DUF3802)	2817	3290																					2	1
	PLLN01000053_6	99.76	Phage tail tube protein	3302	4159																Phage tail tube protein [PF18906.3]					0	2
	PLLN01000053_7	80.5	N-terminal glycosyl-hydrolase-114-associated domain	4166	5137																					2	2
	PLLN01000053_8	99.5	7KJK_C4 Head completion protein; Myoviridae, Phage, 6-fold neck region, VIRAL PROTEIN;{Vibrio phage XM1}	5137	6519																					2	2
	PLLN01000053_9	99.42	Protein of unknown function (DUF3199)	6556	6885																					2	2
	PLLN01000053_10	99.35	Q8QL25 Y562_SIRV1 Uncharacterized protein 562 OS=Sulfolobus islandicus rod-shaped virus 1 OX=157898 GN=562 PE=4 SV=1	7153	9174																Domain of unknown function (DUF2341) [PF10102.12]; Concanavalin A-like lectin/glucanases superfamily [PF13385.9]					2	2
	PLLN01000053_11	98.95	P22946 VGR_BPP1 Tail fiber protein R OS=Escherichia phage P1 OX=10678 GN=R PE=4 SV=1	9206	9751			YP_009302446.1	YP_009302446.1 hypothetical protein SP15_058 [Bacillus phage SP-15]	FALSE	0.333	98	1.4e-22													1	2
	PLLN01000053_12	69.65	P68934 GP168_BPPH5 Gene product 16.8 OS=Bacillus phage phi15 OX=10755 GN=16.8 PE=3 SV=1	9798	10028																					2	2
	PLLN01000053_13	99.93	6TE9_B Phage portal protein, HK97 family; "neck", "portal", "capsid", "tail tube", VIRUS; 3.58A {Rhodobacter capsulatus}	10021	11232																					1	2
	PLLN01000053_14	97.88	d4hw0a_ a.4.5.0 (A:) automated matches {Sulfolobus solfataricus [TaxId: 273057]}	11229	11471																					2	2
	PLLN01000053_15	99.8	6TSU_R4 Major capsid protein Rcc01687; "capsid", "jelly roll", "spike", "HK97", VIRUS; 3.42A {Rhodobacter capsulatus DE442}	11548	12504																					1	4
	PLLN01000053_16	99.32	6QYY_B Capsid fiber protein; bacteriophage, phi29, prohead, VIRUS; HET: SO4; 1.8A {Bacillus phage phi29}	12515	12913																					2	4
	PLLN01000053_17	99.07	P49860 PRO_BPHK7 Prohead protease OS=Enterobacteria phage HK97 OX=37554 GN=4 PE=1 SV=1	12991	14160																					2	4
	PLLN01000053_18	98.19	d1x93a1 a.43.1.3 (A:31-73) Uncharacterized protein HP0222 {Helicobacter pylori [TaxId: 210]}	14290	14493																					2	5
	PLNS01000015_1	56.26	HupF/HypC family	1	399																					2	5
	PLNS01000015_2	99.7	d2inba1 c.52.1.32 (A:5-139) FdxN element excision controlling factor protein {Nostoc punctiforme [TaxId: 272131]}	590	1564																					2	4
	PLNS01000015_3	99.32	ApeA N-terminal domain 1	1636	3075																					2	4
	PLNS01000015_4	98.07	d2caya1 b.55.1.12 (A:2-99,A:252-282) Vacuolar protein sorting protein 36, VPS36 {Baker's yeast (Saccharomyces cerevisiae) [TaxId: 4932]}	3234	4172																					2	4
	PLNS01000015_5	98.7	Uncharacterised protein family (UPF0175)	4377	4871																Uncharacterised protein family (UPF0175) [PF03683.16]					2	4
	PLNS01000015_6	97.88	3FHF_A N-glycosylase/DNA lyase; ogg, helix-hairpin-helix, glycosylase, 8-oxoguanine, 8-oxoG, MjOgg, DNA damage, DNA repair, Glycosidase, Hydrolase, Lyase, Multifunctional enzyme, Nuclease; HET: MSE; 1.995A {Methanocaldococcus jannaschii}	4928	5497																					2	4
	PLNS01000015_7	99.13	d2imja1 d.17.4.23 (A:5-159) Hypothetical protein PFL3262 {Pseudomonas fluorescens [TaxId: 294]}	5835	6233																SnoaL-like polyketide cyclase [PF07366.15]; SnoaL-like domain [PF12680.10]					2	4
	PLNS01000015_8	98.79	Family of unknown function (DUF6141)	6230	6745																					2	4
	PLNS01000015_9	99.54	Aminoglycoside-2''-adenylyltransferase	6806	7336																					2	4
	PLNS01000015_10	93.4	4XU6_A Uncharacterized protein; UNKNOWN FUNCTION; HET: BOG, TDA; 1.898A {Mycobacterium vanbaalenii PYR-1}	7588	7902																					2	4
	PLNS01000015_11	86.06	3VPB_E Alpha-aminoadipate carrier protein lysW; ATP-dependent amine/thiol ligase family, ATP-dependent amine/thiol ligase, LysW, Enzyme-Carrier protein complex, LIGASE; HET: ADP, SO4, GLU; 1.8A {Sulfolobus tokodaii}	7925	8578																					2	4
	PLNS01000015_12	98.84	d1irqa_ a.43.1.4 (A:) Omega transcriptional repressor {Streptococcus pyogenes [TaxId: 1314]}	8670	8837																					2	4
	PLNS01000015_13	99.54	3CDD_E Prophage MuSo2, 43 kDa tail protein; MuSo2, Shewanella oneidensis MR-1, Structural Genomics, PSI-2, Protein Structure Initiative, Midwest Center for Structural Genomics, MCSG; HET: MSE; 2.1A {Shewanella oneidensis} SCOP: b.106.1.1, l.1.1.1	8847	10433																					2	4
	PLNS01000015_14	71.14	Tail length tape measure protein	10436	10978																					2	4
	PLNS01000015_15	99.42	Q01261 GPG_BPMU Putative capsid assembly protein G OS=Escherichia phage Mu OX=10677 GN=G PE=2 SV=1	10975	11343																Bacteriophage HK97-gp10, putative tail-component [PF04883.15]			VOG00061	REFSEQ HK97 gp10 family protein; Xu	0	4
	PLNS01000015_16	49.36	Protein of unknown function (DUF3802)	11395	11868																					2	1
	PLNS01000015_17	99.76	Phage tail tube protein	11880	12737																Phage tail tube protein [PF18906.3]					0	2
	PLNS01000015_18	80.5	N-terminal glycosyl-hydrolase-114-associated domain	12744	13715																					2	2
	PLNS01000015_19	99.44	7KJK_C4 Head completion protein; Myoviridae, Phage, 6-fold neck region, VIRAL PROTEIN;{Vibrio phage XM1}	13715	15130																					2	2
	PLNS01000015_20	99.65	d1xn8a_ a.229.1.1 (A:) Hypothetical protein YqbG {Bacillus subtilis [TaxId: 1423]}	15134	15487																					2	2
	PLNS01000015_21	99.35	Q8QL25 Y562_SIRV1 Uncharacterized protein 562 OS=Sulfolobus islandicus rod-shaped virus 1 OX=157898 GN=562 PE=4 SV=1	15731	17752																Domain of unknown function (DUF2341) [PF10102.12]; Concanavalin A-like lectin/glucanases superfamily [PF13385.9]					2	2
	PLNS01000015_22	98.95	P22946 VGR_BPP1 Tail fiber protein R OS=Escherichia phage P1 OX=10678 GN=R PE=4 SV=1	17784	18329			YP_009302446.1	YP_009302446.1 hypothetical protein SP15_058 [Bacillus phage SP-15]	FALSE	0.333	98	1.4e-22													1	2
	PLNS01000015_23	69.65	P68934 GP168_BPPH5 Gene product 16.8 OS=Bacillus phage phi15 OX=10755 GN=16.8 PE=3 SV=1	18376	18606																					2	2
	PLNS01000015_24	99.93	6TE9_B Phage portal protein, HK97 family; "neck", "portal", "capsid", "tail tube", VIRUS; 3.58A {Rhodobacter capsulatus}	18599	19810																					1	2
	PLNS01000015_25	97.88	d4hw0a_ a.4.5.0 (A:) automated matches {Sulfolobus solfataricus [TaxId: 273057]}	19807	20049																					2	2
	PLNS01000015_26	99.79	6TSU_R4 Major capsid protein Rcc01687; "capsid", "jelly roll", "spike", "HK97", VIRUS; 3.42A {Rhodobacter capsulatus DE442}	20126	21082																					1	4
	PLNS01000015_27	99.32	6QYY_B Capsid fiber protein; bacteriophage, phi29, prohead, VIRUS; HET: SO4; 1.8A {Bacillus phage phi29}	21093	21491																					2	4
	PLNS01000015_28	99.07	P49860 PRO_BPHK7 Prohead protease OS=Enterobacteria phage HK97 OX=37554 GN=4 PE=1 SV=1	21569	22738																					2	5
	QMXC01000018_1	94.85	1XMA_A Predicted transcriptional regulator; Clostridium thermocellum, transcriptional regulator, Southeast Collaboratory for Structural Genomics, SECSG, Protein Structure Initiative, PSI, TRANSCRIPTION; HET: UNX; 2.301A {Clostridium thermocellum} SCOP: a.4.5.61	1	141																					2	5
	QMXC01000018_2	99.55	P49860 PRO_BPHK7 Prohead protease OS=Enterobacteria phage HK97 OX=37554 GN=4 PE=1 SV=1	209	1120			YP_008059219.1	YP_008059219.1 prohead protease [Halovirus HGTV-1]	FALSE	0.289	62	2.64e-09													1	4
	QMXC01000018_3	99.44	6QYY_B Capsid fiber protein; bacteriophage, phi29, prohead, VIRUS; HET: SO4; 1.8A {Bacillus phage phi29}	1145	1564																Uncharacterized conserved protein (DUF2190) [PF09956.12]			VOG00357	REFSEQ scaffolding protein; Xu	2	2
	QMXC01000018_4	99.77	6WKK_A Gp27 major capsid protein; phage G, major capsid protein, decoration protein, capsid, icosahedral, gp26, gp27, VIRUS; 6.1A {Bacillus virus G}	1580	2509			YP_001429616.1	YP_001429616.1 major head protein [Bacillus phage 0305phi8-36]	FALSE	0.211	82	9.36e-16								Phage capsid family [PF05065.16]			VOG25266	sp|A0A0H5AXT3|CAPSD_BPK21 Major capsid protein; Xs	0	2
	QMXC01000018_5	97.14	d1ub9a_ a.4.5.28 (A:) Hypothetical protein PH1061 {Pyrococcus horikoshii [TaxId: 53953]}	2571	2825																					2	1
	QMXC01000018_6	99.88	6KKL_A Sugar efflux transporter; MFS antiporter, TRANSPORT PROTEIN; HET: BNG; 2.654A {Escherichia coli (strain K12)}	2884	4068																Major Facilitator Superfamily [PF07690.19]; Transmembrane secretion effector [PF05977.16]; Fungal trichothecene efflux pump (TRI12) [PF06609.16]					2	1
	QMXC01000018_7	99.65	d1xn8a_ a.229.1.1 (A:) Hypothetical protein YqbG {Bacillus subtilis [TaxId: 1423]}	4195	4548																					2	1
	QMXC01000018_8	98.69	7KJK_C4 Head completion protein; Myoviridae, Phage, 6-fold neck region, VIRAL PROTEIN;{Vibrio phage XM1}	4555	5964																					2	1
	QMXC01000018_9	81.59	2L25_A Uncharacterized protein; JCSG, Structural Genomics, PSI-Biology, Protein Structure Initiative, Joint Center for Structural Genomics, Unknown function; NMR {Bordetella bronchiseptica}	5961	6407																					2	1
	QMXC01000018_10	99.74	Phage tail tube protein	6422	7258			YP_009104254.1	YP_009104254.1 putative tail protein [Idiomarinaceae phage Phi1M2-2]	FALSE	0.222	62	2e-09								Phage tail tube protein [PF18906.3]			VOG00243	REFSEQ hypothetical protein; Xu	0	1
	QMXC01000018_11	49.02	Phage tail assembly chaperone proteins, TAC	7278	7616																					2	1
	QMXC01000018_12	92.05	Phage P2 GpE	7610	7807																					1	1
	QMXC01000018_13	99.37	Q01261 GPG_BPMU Putative capsid assembly protein G OS=Escherichia phage Mu OX=10677 GN=G PE=2 SV=1	7808	8182																Bacteriophage HK97-gp10, putative tail-component [PF04883.15]			VOG00061	REFSEQ HK97 gp10 family protein; Xu	0	2
	QMXC01000018_14	70.27	Tail length tape measure protein	8182	8736																					2	2
	QMXC01000018_15	99.65	3D37_A Tail protein, 43 kDa; tail protein, structural genomics, PSI, MCSG, Protein Structure Initiative, Midwest Center for Structural Genomics, UNKNOWN FUNCTION; 2.1A {Neisseria meningitidis MC58} SCOP: b.106.1.1	8733	10589																					1	5
	QMYO01000008_1	99.5	6QYY_B Capsid fiber protein; bacteriophage, phi29, prohead, VIRUS; HET: SO4; 1.8A {Bacillus phage phi29}	1	390																					2	5
	QMYO01000008_2	99.66	6TSU_R4 Major capsid protein Rcc01687; "capsid", "jelly roll", "spike", "HK97", VIRUS; 3.42A {Rhodobacter capsulatus DE442}	402	1328																					1	4
	QMYO01000008_3	84.45	d3qdpa_ d.212.1.1 (A:) automated matches {Escherichia coli [TaxId: 83333]}	1394	1636																					2	2
	QMYO01000008_4	89	Uncharacterised protein family UPF0560	1649	3136																Carboxypeptidase regulatory-like domain [PF13620.9]					2	2
	QMYO01000008_5	99.65	d1xn8a_ a.229.1.1 (A:) Hypothetical protein YqbG {Bacillus subtilis [TaxId: 1423]}	3722	4075																					2	2
	QMYO01000008_6	99.51	7KJK_C4 Head completion protein; Myoviridae, Phage, 6-fold neck region, VIRAL PROTEIN;{Vibrio phage XM1}	4090	4428																					2	2
	QMYO01000008_7	28.08	6QEU_A Gallinacin-11; new fold, double beta-defensin, defensin, avian egg, ANTIMICROBIAL PROTEIN; NMR {Gallus gallus}	4428	4748																					2	2
	QMYO01000008_8	99.56	d1lf6a1 a.102.1.5 (A:288-684) Bacterial glucoamylase, C-terminal domain {Thermoanaerobacterium thermosaccharolyticum [TaxId: 1517]}	4752	5900																					2	2
	QMYO01000008_9	82.78	2L25_A Uncharacterized protein; JCSG, Structural Genomics, PSI-Biology, Protein Structure Initiative, Joint Center for Structural Genomics, Unknown function; NMR {Bordetella bronchiseptica}	5908	6360																					2	2
	QMYO01000008_10	99.76	Phage tail tube protein	6384	7217																Phage tail tube protein [PF18906.3]					0	2
	QMYO01000008_11	82.04	Phage tail assembly chaperone	7232	7567																					2	1
	QMYO01000008_12	99.41	Q01261 GPG_BPMU Putative capsid assembly protein G OS=Escherichia phage Mu OX=10677 GN=G PE=2 SV=1	7754	8125																Bacteriophage HK97-gp10, putative tail-component [PF04883.15]			VOG00061	REFSEQ HK97 gp10 family protein; Xu	0	4
	QMYO01000008_13	70.78	Tail length tape measure protein	8128	8676																					2	4
	QMYO01000008_14	99.63	3D37_A Tail protein, 43 kDa; tail protein, structural genomics, PSI, MCSG, Protein Structure Initiative, Midwest Center for Structural Genomics, UNKNOWN FUNCTION; 2.1A {Neisseria meningitidis MC58} SCOP: b.106.1.1	8756	10729																					2	5
	SOJZ01000028_1	99.94	6NC9_A Lipid II flippase MurJ; Transporter, Flippase, Peptidoglycan, Cell wall, TRANSPORT PROTEIN; HET: OLB, OLC, 1PE; 1.8A {Thermosipho africanus (strain TCF52B)}	1	1482																					2	5
	SOJZ01000028_2	60.43	MgtC family	1536	1706																					2	4
	SOJZ01000028_3	99.92	6TE9_B Phage portal protein, HK97 family; "neck", "portal", "capsid", "tail tube", VIRUS; 3.58A {Rhodobacter capsulatus}	1730	2920																					1	4
	SOJZ01000028_4	99.44	3CC8_A Putative methyltransferase; Putative methyltransferase from ndp-n-methyl-l-glucosamine biosynthetic pathway, structural genomics, Joint Center for Structural Genomics, JCSG, Protein Structure; HET: MSE; 1.64A {Bacillus cereus}	3613	4371																Methyltransferase domain [PF08241.15]; Methyltransferase domain [PF13489.9]; Methyltransferase domain [PF13649.9]; Methyltransferase domain [PF13847.9]; ubiE/COQ5 methyltransferase family [PF01209.21]					2	2
	SOJZ01000028_5	47.62	Probable RNA and SrmB- binding site of polymerase A	4454	4630																					2	2
	SOJZ01000028_6	99.33	P49860 PRO_BPHK7 Prohead protease OS=Enterobacteria phage HK97 OX=37554 GN=4 PE=1 SV=1	4745	6223																					1	2
	SOJZ01000028_7	99.46	6QYY_B Capsid fiber protein; bacteriophage, phi29, prohead, VIRUS; HET: SO4; 1.8A {Bacillus phage phi29}	6220	6636																Uncharacterized conserved protein (DUF2190) [PF09956.12]					2	2
	SOJZ01000028_8	99.82	7RWZ_A Cos capsid morphogenesis protein (Ccm); HK97-like fold, capsid size redirection, major capsid protein, VIRUS; 4.0A {Staphylococcus aureus}	6647	7621			YP_001429616.1	YP_001429616.1 major head protein [Bacillus phage 0305phi8-36]	FALSE	0.216	84	3.59e-16								Phage capsid family [PF05065.16]			VOG28074	REFSEQ major head protein; Xu	0	2
	SOJZ01000028_9	86.6	d4qpoa_ a.55.1.2 (A:) automated matches {Escherichia coli [TaxId: 83333]}	7863	8075																					2	1
	SOJZ01000028_10	99.93	d6bi4a1 c.2.1.0 (A:2-321) automated matches {Bacillus anthracis [TaxId: 198094]}	8205	9179			YP_003969850.1	YP_003969850.1 putative NAD-dependent epimerase/dehydratase [Cafeteria roenbergensis virus BV-PW1]	FALSE	0.287	125	7.02e-30								GDP-mannose 4,6 dehydratase [PF16363.8]; NAD dependent epimerase/dehydratase family [PF01370.24]; 3-beta hydroxysteroid dehydrogenase/isomerase family [PF01073.22]; RmlD substrate binding domain [PF04321.20]; Male sterility protein [PF07993.15]; Polysaccharide biosynthesis protein [PF02719.18]; NAD(P)H-binding [PF13460.9]; short chain dehydrogenase [PF00106.28]; NmrA-like family [PF05368.16]			VOG00158	sp|P27830|RMLB2_ECOLI dTDP-glucose 4,6-dehydratase 2; Xh	2	1
	SOJZ01000028_11	99.72	7LBY_A Cellulose synthase catalytic subunit [UDP-forming]; bacterial cellulose, synthase, structural subunit, BIOSYNTHETIC PROTEIN, TRANSFERASE;{Escherichia coli (strain K12)}	9382	10362																Glycosyltransferase like family 2 [PF13641.9]					2	1
	SOJZ01000028_12	25.4	Ribosomal protein S16	10359	10565																					2	1
	SOJZ01000028_13	99.61	d1xn8a_ a.229.1.1 (A:) Hypothetical protein YqbG {Bacillus subtilis [TaxId: 1423]}	10922	11287																					2	1
	SOJZ01000028_14	99.51	7KJK_C4 Head completion protein; Myoviridae, Phage, 6-fold neck region, VIRAL PROTEIN;{Vibrio phage XM1}	11289	11627																					2	1
	SOJZ01000028_15	75.45	2L25_A Uncharacterized protein; JCSG, Structural Genomics, PSI-Biology, Protein Structure Initiative, Joint Center for Structural Genomics, Unknown function; NMR {Bordetella bronchiseptica}	11624	12085																					2	1
	SOJZ01000028_16	99.74	Phage tail tube protein	12106	12936																Phage tail tube protein [PF18906.3]			VOG00243	REFSEQ hypothetical protein; Xu	0	1
	SOJZ01000028_17	82.04	Phage tail assembly chaperone	12950	13285																					2	1
	SOJZ01000028_18	99.37	Q01261 GPG_BPMU Putative capsid assembly protein G OS=Escherichia phage Mu OX=10677 GN=G PE=2 SV=1	13488	13859																Bacteriophage HK97-gp10, putative tail-component [PF04883.15]			VOG00061	REFSEQ HK97 gp10 family protein; Xu	0	1
	SOJZ01000028_19	67.84	Tail length tape measure protein	13856	14551																					2	1
	SOJZ01000028_20	74.7	6IJE_B Tai4; ANTITOXIN; HET: EDO; 1.55A {Rhizobium radiobacter}	14548	15150																					2	1
	SOJZ01000028_21	30.83	d1fbaa_ c.1.10.1 (A:) Fructose-1,6-bisphosphate aldolase {Fruit fly (Drosophila melanogaster) [TaxId: 7227]}	15157	15594																					2	1
	SOJZ01000028_22	99.54	7B5H_CJ All3320 protein; contractile tail, injection system, macromolecular machine, PROTEIN TRANSPORT; 3.2A {Nostoc sp. (strain PCC 7120 / SAG 25.82 / UTEX 2576)}	15596	17563																					2	1
	SOJZ01000028_23	64.72	4WOG_A Frutalin; alpha-D-galactose-binding lectin, SUGAR BINDING PROTEIN; 1.813A {Artocarpus incisa}	17564	17806																					2	1
	SOJZ01000028_24	98.83	d1w0pa3 b.68.1.1 (A:217-346,A:544-777) Vibrio cholerae sialidase {Vibrio cholerae [TaxId: 666]}	17806	18807																beta-1,4-mannooligosaccharide phosphorylase [PF04041.16]; Glycosyl hydrolases family 32 N-terminal domain [PF00251.23]	GH137	GH137 beta-L-arabinofuranosidase (EC 3.2.1.185)			2	1
	SOJZ01000028_25	78.29	4Y4O_1T 50S ribosomal protein L19; Ribosome, rRNA modofications, pseudouridine, rRNA methylation, ribosomal protein post-translational modifications, iron-sulfur cluster, beta-thio-aspartate; HET: MA6, 0TD, OMG, 7MG, 2MA, ARG, 2MU, MG, ZN, UR3, 2MG, 5MC, 4OC, MPD, PSU, SF4, 5MU, M2G; 2.3A {Thermus thermophilus HB8}	18934	19329																					1	1
	SOJZ01000028_26	75.17	Positive regulator of sigma(E), RseC/MucC	19304	19570																					2	1
	SOJZ01000028_27	100	P27753 TERL_BPP1 Probable terminase, large subunit OS=Escherichia phage P1 OX=10678 GN=pacB PE=3 SV=1	19906	21369			YP_009285918.1	YP_009285918.1 terminase family protein [Rhodovulum phage vB_RhkS_P1]	FALSE	0.185	79	6.03e-14								Terminase large subunit, T4likevirus-type, N-terminal [PF03237.18]			VOG14491	sp|Q05219|VG13_BPML5 Gene 13 protein; Xu	0	2
	SOJZ01000028_28	99.5	4Q7M_B Uncharacterized ABC transporter ATP-binding protein TM_0288; ABC-type Nucleotide Binding Domain (NBD), METAL BINDING PROTEIN; 2.3A {Thermotoga maritima} SCOP: c.37.1.0, l.1.1.1	21366	22808	K07128	uncharacterized protein	YP_006906759.1	YP_006906759.1 ATP-binding cassette domain-containing protein [Salmonella phage SSU5]	FALSE	0.511	202	5.12e-54								ABC transporter [PF00005.30]			VOG26111	sp|P44662|Y361_HAEIN Probable iron transport system ATP-binding protein HI_0361; Xh	1	4
	SOJZ01000028_29	53.27	Homing endonuclease associated repeat	22912	23190																					2	4
	SOJZ01000028_30	33.67	Ribosomal protein L35Ae	23218	23445																					2	4
	SOJZ01000028_31	2.99	d3lp8a1 c.30.1.0 (A:1-101) automated matches {Ehrlichia chaffeensis [TaxId: 205920]}	24886	27114	K07151	dolichyl-diphosphooligosaccharide---protein glycosyltransferase [EC:2.4.99.18]														Oligosaccharyl transferase STT3 subunit [PF02516.17]; Dolichyl-phosphate-mannose-protein mannosyltransferase [PF13231.9]	GT66	GT66 dolichyl-diphosphooligosaccharide鑺掗埀婕皉otein glycotransferase (EC 2.4.99.18); undecaprenyl-diphosphooligosaccharide鑺掗埀婕皉otein glycotransferase (EC 2.4.99.19)			2	5
	DTQN01000005_1	99.01	d2p5da1 b.122.1.8 (A:4-147) automated matches {Methanocaldococcus jannaschii [TaxId: 2190]}	1	1263																					2	5
	DTQN01000005_2	100	TaqI restriction endonuclease	1280	1876																TaqI restriction endonuclease [PF09573.13]					2	4
	DTQN01000005_3	100	d2jg6a_ a.96.1.0 (A:) automated matches {Staphylococcus aureus [TaxId: 1280]}	1871	2449	K01246	DNA-3-methyladenine glycosylase I [EC:3.2.2.20]														Methyladenine glycosylase [PF03352.16]					2	4
	DTQN01000005_4	94.1	3BAM_A PROTEIN (RESTRICTION ENDONUCLEASE BAMHI); HYDROLASE, PHOSPHODIESTERASE, COMPLEX (ENDONUCLEASE-DNA), NUCLEASE, PROTEIN/DNA, HYDROLASE-DNA COMPLEX; 1.8A {Bacillus amyloliquefaciens} SCOP: c.52.1.3	2495	3001																					2	4
	DTQN01000005_5	51.54	4KMC_A RNA polymerase-binding transcription factor CarD; UNKNOWN FOLD, rRNA TRANSCRIPTIONAL REGULATOR, RNA POLYMERASE BETA1 DOMAIN, TRANSCRIPTION; 2.15A {Mycobacterium tuberculosis}	3041	3193																					2	4
	DTQN01000005_6	77.94	3B0F_B Sequestosome-1; Ubiquitin, Autophagy, PROTEIN BINDING; 1.4A {Mus musculus} SCOP: a.5.2.1	3144	3392																					2	4
	DTQN01000005_7	81.85	BING4CT (NUC141) domain	3640	3960																					2	4
	DTQN01000005_8	99.56	7B5H_CJ All3320 protein; contractile tail, injection system, macromolecular machine, PROTEIN TRANSPORT; 3.2A {Nostoc sp. (strain PCC 7120 / SAG 25.82 / UTEX 2576)}	4155	6326																					2	4
	DTQN01000005_9	63.42	Tail length tape measure protein	6323	7003																					2	4
	DTQN01000005_10	99.34	Minor capsid protein	7000	7365			YP_003347337.1	YP_003347337.1 HK97 gp10 family protein [Enterococcus phage phiFL2A]	FALSE	0.356	64	1.15e-11								Bacteriophage HK97-gp10, putative tail-component [PF04883.15]					0	4
	DTQN01000005_11	47.71	d2foka3 a.4.5.12 (A:287-386) Restriction endonuclease FokI, N-terminal (recognition) domain {Flavobacterium okeanokoites [TaxId: 244]}	7434	7895																					2	1
	DTQN01000005_12	99.69	Phage tail tube protein	7898	8755																Phage tail tube protein [PF18906.3]					2	1
	DTQN01000005_13	93.64	7Q1W_A Ruminococcus gnavus end galactosidase GH98; endogalactosidase, glycoside hydrolase, HYDROLASE; HET: GAL, NAG, GOL, A2G, FUC; 1.65A {Ruminococcus gnavus (strain ATCC 29149 / VPI C7-9)}	8809	10167																					2	1
	DTQN01000005_14	99.51	Q9T1V9 GPJ_BPMU Gene product J OS=Escherichia phage Mu OX=10677 GN=J PE=1 SV=1	10168	10491																					1	1
	DTQN01000005_15	64.28	7EGF_k Transcription initiation factor TFIID subunit 11; TFIID, preinitiation complex, core promoter, transcription initiation, TRANSCRIPTION; 3.16A {Homo sapiens} SCOP: a.22.1.3	10584	10985																					2	1
	DTQN01000005_16	99.93	6TE9_B Phage portal protein, HK97 family; "neck", "portal", "capsid", "tail tube", VIRUS; 3.58A {Rhodobacter capsulatus}	11124	12350																					1	1
	DTQN01000005_17	99.74	6TSU_R4 Major capsid protein Rcc01687; "capsid", "jelly roll", "spike", "HK97", VIRUS; 3.42A {Rhodobacter capsulatus DE442}	12419	13372																					1	1
	DTQN01000005_18	99.35	6QYY_B Capsid fiber protein; bacteriophage, phi29, prohead, VIRUS; HET: SO4; 1.8A {Bacillus phage phi29}	13375	13806																					2	1
	DTQN01000005_19	98.73	P49860 PRO_BPHK7 Prohead protease OS=Enterobacteria phage HK97 OX=37554 GN=4 PE=1 SV=1	14012	15475			YP_006546301.1	YP_006546301.1 hypothetical protein Tsac_2860 [Thermoanaerobacterium phage THSA-485A]	FALSE	0.63	110	8.04e-24													2	1
	DTQN01000005_20	29.62	Conotoxin T-superfamily	15640	16026																					2	1
	DTQN01000005_21	73	Protein of unknown function (DUF2970)	16096	16839																					2	1
	DTQN01000005_22	100	5OE8_A Large subunit terminase; large terminase, VIRAL PROTEIN; 2.2A {Deep-sea thermophilic phage D6E}	16900	18168	K06909	phage terminase large subunit	YP_919076.1	YP_919076.1 hypothetical protein BJ1_gp49 [Archaeal BJ1 virus]	FALSE	0.202	88	5.86e-17								Phage terminase large subunit [PF04466.16]; Terminase RNAseH like domain [PF17288.5]; Terminase RNaseH-like domain [PF17289.5]			VOG14491	sp|Q05219|VG13_BPML5 Gene 13 protein; Xu	0	2
	DTQN01000005_23	87.34	2L0K_A Stage III sporulation protein D; SpoIIID, NMR solution structure, DNA binding, Bacillus subtilis, Transcription factor, TRANSCRIPTION; NMR {Bacillus subtilis}	18131	18643																					2	2
	DTQN01000005_24	97.13	d1xeba_ d.108.1.1 (A:) Hypothetical protein PA0115 {Pseudomonas aeruginosa [TaxId: 287]}	18684	19073																Acetyltransferase (GNAT) domain [PF13508.10]; Acetyltransferase (GNAT) domain [PF13673.10]					1	2
	DTQN01000005_25	98.02	2CBZ_A MULTIDRUG RESISTANCE-ASSOCIATED PROTEIN 1; ABC PROTEINS, MRP1/ABCC1, NUCLEOTIDE-BINDING DOMAIN, ATP-BINDING, HYDROLYSIS, TRANSPORT; HET: ATP; 1.5A {HOMO SAPIENS} SCOP: c.37.1.0, l.1.1.1	19082	19672			YP_009801732.1	YP_009801732.1 ATP binding protein [Gordonia phage Jace]	FALSE	0.556	166	1.25e-45											VOG26111	sp|P44662|Y361_HAEIN Probable iron transport system ATP-binding protein HI_0361; Xh	1	2
	DTQN01000005_26	99.85	6SDK_A Stage 0 sporulation protein J; ParB, Chromosome segregation, Chromosome organization, DNA BINDING PROTEIN; HET: MSE, CDP; 1.81A {Bacillus subtilis (strain 168)} SCOP: a.4.14.0, d.268.1.0	19744	20322			YP_008083102.1	YP_008083102.1 adenine methyltransferase [Halovirus HSTV-1]	FALSE	0.39	84	1.48e-17													1	4
	DTQN01000005_27	37.36	P03705 HOLIN_LAMBD Antiholin OS=Escherichia phage lambda OX=10710 GN=S PE=1 SV=1	20334	20660																					2	5
	QYYE01000053_1	52.72	d3ctga_ c.47.1.0 (A:) automated matches {Baker's yeast (Saccharomyces cerevisiae) [TaxId: 4932]}	205	366																					2	5
	QYYE01000053_2	75.76	D-aminoacyl-tRNA deacylase	363	683																					2	4
	QYYE01000053_3	64.75	6INR_B Putative effector, AYWB SAP54-like protein; Phytoplasma, Phytoplasmal effector causing phyllody 1, GENE REGULATION; 2.34A {'Echinacea purpurea' witches'-broom phytoplasma}	695	1045																					2	4
	QYYE01000053_4	93.32	2V7F_A RPS19E SSU RIBOSOMAL PROTEIN S19E; DIAMOND BLACKFAN ANEMIA SMALL RIBOSOMAL SUBUNIT, RIBOSOMAL PROTEIN; 1.15A {PYROCOCCUS ABYSSI} SCOP: a.4.5.84	1042	2025																					2	4
	QYYE01000053_5	45.93	Colicin-E5 Imm protein	2000	2212																					2	4
	QYYE01000053_6	92.56	1I1G_A TRANSCRIPTIONAL REGULATOR LRPA; helix-turn-helix, Lrp/AsnC family, Pyrococcus furiosus, transcriptional regulator, TRANSCRIPTION; 2.9A {Pyrococcus furiosus} SCOP: a.4.5.32, d.58.4.2	2324	2650																					2	4
	QYYE01000053_7	93.86	3W92_C Thioester coiled coil peptide; Transcription; HET: MCR, TYZ; 1.35A {N/A}	2774	2968																					2	4
	QYYE01000053_8	72.47	Nucleoporin FG repeated region	3015	4391			YP_010054829.1	YP_010054829.1 minor tail protein [Streptomyces phage Sentinel]	FALSE	0.348	72	8.29e-12								Chaperone of endosialidase [PF13884.9]					0	4
	QYYE01000053_9	92.17	Mid2 like cell wall stress sensor	4640	5419																					2	2
	QYYE01000053_10	98.36	d1ub9a_ a.4.5.28 (A:) Hypothetical protein PH1061 {Pyrococcus horikoshii [TaxId: 53953]}	5604	5864																					2	2
	QYYE01000053_11	46.12	P51727 HOLIN_BPHC1 Holin OS=Haemophilus phage HP1 (strain HP1c1) OX=1289570 GN=hol PE=3 SV=1	6079	6411																					2	2
	QYYE01000053_12	99.65	P49860 PRO_BPHK7 Prohead protease OS=Enterobacteria phage HK97 OX=37554 GN=4 PE=1 SV=1	6796	7575																					2	2
	QYYE01000053_13	99.48	6QYY_B Capsid fiber protein; bacteriophage, phi29, prohead, VIRUS; HET: SO4; 1.8A {Bacillus phage phi29}	7688	8089																					2	2
	QYYE01000053_14	99.73	6TSU_R4 Major capsid protein Rcc01687; "capsid", "jelly roll", "spike", "HK97", VIRUS; 3.42A {Rhodobacter capsulatus DE442}	8121	9047																					1	2
	QYYE01000053_15	99.93	6TE9_B Phage portal protein, HK97 family; "neck", "portal", "capsid", "tail tube", VIRUS; 3.58A {Rhodobacter capsulatus}	9110	10360																					1	4
	QYYE01000053_16	46.23	Proteolipid membrane potential modulator	10357	10557																					2	4
	QYYE01000053_17	99.66	d1xn8a_ a.229.1.1 (A:) Hypothetical protein YqbG {Bacillus subtilis [TaxId: 1423]}	10561	10911																					2	4
	QYYE01000053_18	98.97	d4z4ja1 a.102.1.0 (A:1-390) automated matches {Caldicellulosiruptor saccharolyticus [TaxId: 351627]}	10913	12304																					2	4
	QYYE01000053_19	36.13	2L25_A Uncharacterized protein; JCSG, Structural Genomics, PSI-Biology, Protein Structure Initiative, Joint Center for Structural Genomics, Unknown function; NMR {Bordetella bronchiseptica}	12301	12837																					2	5
	PIXZ01000038_1	99.26	P49860 PRO_BPHK7 Prohead protease OS=Enterobacteria phage HK97 OX=37554 GN=4 PE=1 SV=1	460	2343			YP_006546301.1	YP_006546301.1 hypothetical protein Tsac_2860 [Thermoanaerobacterium phage THSA-485A]	FALSE	0.567	100	3.85e-20													2	5
	PIXZ01000038_2	99.43	6QYY_B Capsid fiber protein; bacteriophage, phi29, prohead, VIRUS; HET: SO4; 1.8A {Bacillus phage phi29}	2556	2975																Uncharacterized conserved protein (DUF2190) [PF09956.12]					2	4
	PIXZ01000038_3	99.73	6TSU_R4 Major capsid protein Rcc01687; "capsid", "jelly roll", "spike", "HK97", VIRUS; 3.42A {Rhodobacter capsulatus DE442}	3009	3935																					1	4
	PIXZ01000038_4	97.18	2L02_B Uncharacterized protein; Structural Genomics, NORTHEAST STRUCTURAL GENOMICS CONSORTIUM (NESG), PSI-2, Protein Structure Initiative, Unknown function; NMR {Bacteroides thetaiotaomicron}	4204	4458																					2	2
	PIXZ01000038_5	99.91	6TE9_B Phage portal protein, HK97 family; "neck", "portal", "capsid", "tail tube", VIRUS; 3.58A {Rhodobacter capsulatus}	4455	5651																					1	2
	PIXZ01000038_6	56.38	Carotenoid biosynthesis protein	5648	5887																					2	2
	PIXZ01000038_7	76.58	Cytochrome c oxidase assembly factor 3	6114	6341																					2	2
	PIXZ01000038_8	99.91	4CH7_A NIRD-LIKE PROTEIN; TRANSCRIPTION, BIFUNCTIONAL ENZYME, TRANSCRIPTIONAL REGULATOR; HET: MSE; 2.002A {HYDROGENOBACTER THERMOPHILUS}	6398	7525																					2	2
	PIXZ01000038_9	98.99	2GMG_A hypothetical protein Pf0610; winged-helix like protein with metal binding site, Structural Genomics, PSI, Protein Structure Initiative, Northeast Structural Genomics; NMR {Pyrococcus furiosus} SCOP: l.1.1.1, a.4.5.82	7632	7973																					2	2
	PIXZ01000038_10	78.41	d2zjrm1 b.34.5.6 (M:2-109) Ribosomal protein L19 {Deinococcus radiodurans [TaxId: 1299]}	8103	8585																					2	2
	PIXZ01000038_11	74.56	Uncharacterised protein family (UPF0154)	8569	8826																					2	2
	PIXZ01000038_12	71.52	5T51_B KLLA0E05809p; cell cycle, kinetochore, complex, chromosome, segregation, MIND, Mis12; 2.2007A {Kluyveromyces lactis (strain ATCC 8585 / CBS 2359 / DSM 70799 / NBRC 1267 / NRRL Y-1140 / WM37)}	8958	9167																					2	2
	PIXZ01000038_13	100	P27753 TERL_BPP1 Probable terminase, large subunit OS=Escherichia phage P1 OX=10678 GN=pacB PE=3 SV=1	9127	10533	K06909	phage terminase large subunit	YP_009838369.1	YP_009838369.1 large terminase [Vibrio phage YC]	FALSE	0.205	98	4.99e-20								Terminase large subunit, T4likevirus-type, N-terminal [PF03237.18]; Terminase RNaseH-like domain [PF17289.5]; Phage terminase large subunit gpA, ATPase domain [PF05876.15]			VOG14491	sp|Q05219|VG13_BPML5 Gene 13 protein; Xu	0	5
	QYYE01000115_1	99.09	P49860 PRO_BPHK7 Prohead protease OS=Enterobacteria phage HK97 OX=37554 GN=4 PE=1 SV=1	1	1146																					2	5
	QYYE01000115_2	99.28	6QYY_B Capsid fiber protein; bacteriophage, phi29, prohead, VIRUS; HET: SO4; 1.8A {Bacillus phage phi29}	1193	1618																					2	4
	QYYE01000115_3	99.78	6TSU_R4 Major capsid protein Rcc01687; "capsid", "jelly roll", "spike", "HK97", VIRUS; 3.42A {Rhodobacter capsulatus DE442}	1631	2587																					1	4
	QYYE01000115_4	97.88	d4hw0a_ a.4.5.0 (A:) automated matches {Sulfolobus solfataricus [TaxId: 273057]}	2754	2996																					2	3
	QYYE01000115_5	99.93	6TE9_B Phage portal protein, HK97 family; "neck", "portal", "capsid", "tail tube", VIRUS; 3.58A {Rhodobacter capsulatus}	2993	4207																					1	4
	QYYE01000115_6	70.37	P68934 GP168_BPPH5 Gene product 16.8 OS=Bacillus phage phi15 OX=10755 GN=16.8 PE=3 SV=1	4208	4438																					2	4
	QYYE01000115_7	92.53	Uncharacterised protein family UPF0560	4440	5987																					2	4
	QYYE01000115_8	99.49	d1xn8a_ a.229.1.1 (A:) Hypothetical protein YqbG {Bacillus subtilis [TaxId: 1423]}	6174	6482																					2	5
	DRVM01000127_1	99.73	1OHG_A MAJOR CAPSID PROTEIN; VIRUS, VIRUS COAT PROTEIN, VIRUS/VIRAL PROTEIN, BACTERIOPHAGE, CAPSID, AUTO- CATALYTIC CROSS-LINK, ICOSAHEDRAL VIRUS; 3.45A {BACTERIOPHAGE HK97} SCOP: d.183.1.1	1	825																					1	5
	DRVM01000127_2	97.26	6ABQ_B PadR family transcriptional regulator; Bacteria, PadR, transcription factor, DNA BINDING PROTEIN; 2.3A {Listeria monocytogenes} SCOP: a.4.5.0	1127	1366																					2	3
	DRVM01000127_3	99.93	6TE9_B Phage portal protein, HK97 family; "neck", "portal", "capsid", "tail tube", VIRUS; 3.58A {Rhodobacter capsulatus}	1372	2592																					1	4
	DRVM01000127_4	62.65	Ternary complex associated domain 3	2598	2729																					2	4
	DRVM01000127_5	56.99	Q3T4L9 HOLIN_BPPRD Holin OS=Enterobacteria phage PRD1 OX=10658 GN=XXXV PE=3 SV=1	2726	2965																					2	4
	DRVM01000127_6	99.01	P22946 VGR_BPP1 Tail fiber protein R OS=Escherichia phage P1 OX=10678 GN=R PE=4 SV=1	3275	3763			YP_009302446.1	YP_009302446.1 hypothetical protein SP15_058 [Bacillus phage SP-15]	FALSE	0.411	99	5.17e-23													2	4
	DRVM01000127_7	69.44	d3ivza_ d.160.1.2 (A:) automated matches {Pyrococcus abyssi [TaxId: 272844]}	3784	4143																					2	4
	DRVM01000127_8	33.36	Protein of unknown function (DUF3105)	4134	4421																					2	4
	DRVM01000127_9	74.62	d4qqha_ b.22.1.0 (A:) automated matches {Mouse (Mus musculus) [TaxId: 10090]}	4418	5185																					2	4
	DRVM01000127_10	19.02	d2izva1 a.271.1.1 (A:386-429) Suppressor of cytokine signaling 4, SOCS-4 {Human (Homo sapiens) [TaxId: 9606]}	5178	5714																					2	4
	DRVM01000127_11	99.95	Family of unknown function (DUF5305)	5711	6715																					2	4
	DRVM01000127_12	98.73	d2wxua1 a.124.1.1 (A:1-249) automated matches {Clostridium perfringens [TaxId: 1502]}	6868	7233																					2	5
	NJEB01000013_1	91.08	Phage portal protein	2	265																					2	5
	NJEB01000013_2	99.62	P49860 PRO_BPHK7 Prohead protease OS=Enterobacteria phage HK97 OX=37554 GN=4 PE=1 SV=1	332	1348			YP_008059219.1	YP_008059219.1 prohead protease [Halovirus HGTV-1]	FALSE	0.288	64	8.59e-10													0	4
	NJEB01000013_3	99.89	6TSU_R4 Major capsid protein Rcc01687; "capsid", "jelly roll", "spike", "HK97", VIRUS; 3.42A {Rhodobacter capsulatus DE442}	1547	2596																					0	1
	NJEB01000013_4	93.88	CpXC protein	2681	2995																					2	1
	NJEB01000013_5	55.07	P20312 Y18_BPT3 Uncharacterized gene 1.8 protein OS=Enterobacteria phage T3 OX=10759 GN=1.8 PE=4 SV=1	2979	3326																					2	1
	NJEB01000013_6	42.25	Uncharacterized conserved protein (DUF2149)	3380	3526																					2	1
	NJEB01000013_7	99.08	Q01261 GPG_BPMU Putative capsid assembly protein G OS=Escherichia phage Mu OX=10677 GN=G PE=2 SV=1	3760	4203			YP_006546296.1	YP_006546296.1 hypothetical protein Tsac_2855 [Thermoanaerobacterium phage THSA-485A]	FALSE	0.369	67	2.31e-12													0	2
	NJEB01000013_8	47.02	2RH2_A Dihydrofolate reductase type 2; FOLATE METABOLISM, PLASMID-ENCODED R67 DHFR, TMP-RESISTANT DHFR, Antibiotic resistance, Methotrexate resistance, NADP, One-carbon metabolism, Oxidoreductase, Trimethoprim; HET: MRD; 0.96A {Escherichia coli} SCOP: b.34.4.1	4259	4558																					2	2
	NJEB01000013_9	81.04	4DZG_A PliG; lysozyme inhibitor, g-type lysozyme binding, HYDROLASE INHIBITOR; HET: MLY; 2.02A {Aeromonas hydrophila subsp. hydrophila}	4579	5076																					2	2
	NJEB01000013_10	99.45	d3fz2a1 d.323.1.1 (A:4-134) automated matches {Enterobacteria phage [TaxId: 10710]}	5387	5800																					2	2
	NJEB01000013_11	99.83	Phage tail tube protein	5819	6727			YP_008058718.1	YP_008058718.1 hypothetical protein M198_gp28 [Halovirus HHTV-1]	FALSE	0.232	94	7.94e-20								Phage tail tube protein [PF18906.3]			VOG00243	REFSEQ hypothetical protein; Xu	1	4
	NJEB01000013_12	99.29	6NKL_A Ribonuclease VapC; Toxin, antitoxin, H. influenzae, protein-protein complex; 2.2A {Haemophilus influenzae}	6775	7167	K07064	uncharacterized protein														PIN domain [PF01850.24]					2	4
	NJEB01000013_13	97.73	d2ro5a_ b.129.1.3 (A:) automated matches {Bacillus subtilis [TaxId: 1423]}	7158	7424																					2	4
	NJEB01000013_14	52.97	7BQB_A NF6; de novo designed protein, DE NOVO PROTEIN; NMR {synthetic construct}	7514	7891																					2	4
	NJEB01000013_15	55.11	d1zj8a2 d.58.36.1 (A:10-161) Sulfite reductase NirA {Mycobacterium tuberculosis [TaxId: 1773]}	7854	8054																					2	4
	NJEB01000013_16	81.82	Q9T1V6 TMP_BPMU Probable tape measure protein OS=Escherichia phage Mu OX=10677 GN=Mup42 PE=2 SV=1	8216	8458																					2	5
	PIYK01000029_1	81.59	P33776 V13K_TRVPL 16 kDa protein OS=Tobacco rattle virus (strain PLB) OX=33766 PE=4 SV=1	2	88																					2	5
	PIYK01000029_2	44.87	5JXC_D Ras/Rap GTPase-activating protein SynGAP; SynGAP, Coiled-Coil, Trimer, SIGNALING PROTEIN; 2.5A {Mus musculus}	85	507																					2	4
	PIYK01000029_3	45.31	1VD1_A RNase NGR3; hydrolase, ribonuclease, Nucleic acid, RNA; HET: AMP; 1.8A {Nicotiana glutinosa} SCOP: d.124.1.1	664	828																					2	4
	PIYK01000029_4	99.89	5OE8_A Large subunit terminase; large terminase, VIRAL PROTEIN; 2.2A {Deep-sea thermophilic phage D6E}	825	1781			YP_008059213.1	YP_008059213.1 terminase large subunit [Halovirus HGTV-1]	FALSE	0.303	140	7.18e-35								Terminase large subunit, T4likevirus-type, N-terminal [PF03237.18]; Terminase RNaseH-like domain [PF17289.5]			VOG14491	sp|Q05219|VG13_BPML5 Gene 13 protein; Xu	0	4
	PIYK01000029_5	99.85	Q9ZXB2 PORTL_BPPHC Probable portal protein OS=Streptomyces phage phiC31 OX=10719 GN=34 PE=3 SV=1	1784	2809																Phage portal protein [PF04860.15]					0	1
	PIYK01000029_6	99.62	P49860 PRO_BPHK7 Prohead protease OS=Enterobacteria phage HK97 OX=37554 GN=4 PE=1 SV=1	2976	3983			YP_008059219.1	YP_008059219.1 prohead protease [Halovirus HGTV-1]	FALSE	0.288	64	8.38e-10													0	1
	PIYK01000029_7	99.03	d1ufba_ a.24.16.3 (A:) Hypothetical protein TT1696 {Thermus thermophilus [TaxId: 274]}	4097	4546																					2	1
	PIYK01000029_8	99.88	6TSU_R4 Major capsid protein Rcc01687; "capsid", "jelly roll", "spike", "HK97", VIRUS; 3.42A {Rhodobacter capsulatus DE442}	5013	6062																					0	1
	PIYK01000029_9	92.49	CpXC protein	6144	6458																					2	1
	PIYK01000029_10	42.16	P20312 Y18_BPT3 Uncharacterized gene 1.8 protein OS=Enterobacteria phage T3 OX=10759 GN=1.8 PE=4 SV=1	6442	6789																					2	1
	PIYK01000029_11	42.25	Uncharacterized conserved protein (DUF2149)	6844	6990																					2	1
	PIYK01000029_12	99.45	Protein of unknown function (DUF2585)	6974	7222																					2	1
	PIYK01000029_13	99.09	Q01261 GPG_BPMU Putative capsid assembly protein G OS=Escherichia phage Mu OX=10677 GN=G PE=2 SV=1	7223	7666			YP_006546296.1	YP_006546296.1 hypothetical protein Tsac_2855 [Thermoanaerobacterium phage THSA-485A]	FALSE	0.371	66	4.32e-12													0	2
	PIYK01000029_14	46.79	2RH2_A Dihydrofolate reductase type 2; FOLATE METABOLISM, PLASMID-ENCODED R67 DHFR, TMP-RESISTANT DHFR, Antibiotic resistance, Methotrexate resistance, NADP, One-carbon metabolism, Oxidoreductase, Trimethoprim; HET: MRD; 0.96A {Escherichia coli} SCOP: b.34.4.1	7722	8021																					2	2
	PIYK01000029_15	83.27	4DZG_A PliG; lysozyme inhibitor, g-type lysozyme binding, HYDROLASE INHIBITOR; HET: MLY; 2.02A {Aeromonas hydrophila subsp. hydrophila}	8042	8539																					2	2
	PIYK01000029_16	99.46	d3fz2a1 d.323.1.1 (A:4-134) automated matches {Enterobacteria phage [TaxId: 10710]}	8759	9172																					2	2
	PIYK01000029_17	99.83	Phage tail tube protein	9191	10099			YP_008058718.1	YP_008058718.1 hypothetical protein M198_gp28 [Halovirus HHTV-1]	FALSE	0.243	103	1.41e-22								Phage tail tube protein [PF18906.3]			VOG00243	REFSEQ hypothetical protein; Xu	1	4
	PIYK01000029_18	98.73	O48470 HOL24_BPSPP Holin-like protein 24.1 OS=Bacillus phage SPP1 OX=10724 GN=24.1 PE=3 SV=2	10215	10418																					2	5
	QMXV01000001_1	99.66	d2aeea1 c.61.1.1 (A:1-208) Orotate PRTase {Streptococcus pyogenes [TaxId: 1314]}	1	537	K00762	orotate phosphoribosyltransferase [EC:2.4.2.10]														Phosphoribosyl transferase domain [PF00156.30]					2	5
	QMXV01000001_2	40.9	7D0P_B BRD1 protein; histone acetyltransferase, complex, HBO1, BRPF2, propionyl-CoA, acylation, TRANSFERASE; HET: ALY, 1VU; 1.8A {Homo sapiens}	537	755																					2	4
	QMXV01000001_3	99.76	6UHS_A Ryanodine receptor 1 chimera; Chimera Ryanodine Receptor, Bacteroides thetaiotaomicron VPI-5482/human, Alpha Fold, PSI-BIOLOGY, MCSG, Structural Genomics, Midwest Center for Structural; HET: MSE; 2.46A {Bacteroides thetaiotaomicron (strain ATCC 29148 / DSM 2079 / NCTC 10582 / E50 / VPI-5482)}	767	1129			YP_010013426.1	YP_010013426.1 ryR domain protein [Mycobacterium phage DyoEdafos]	FALSE	0.493	109	1.91e-27								RyR domain [PF02026.19]			VOG00909	REFSEQ hypothetical protein; Xu	1	4
	QMXV01000001_4	50.28	Chlorosome envelope protein C	1123	1344																					2	2
	QMXV01000001_5	69.25	Zinc finger domain	1337	1606																					2	2
	QMXV01000001_6	87.58	d1w4ra2 g.39.1.0 (A:151-191) automated matches {Human (Homo sapiens) [TaxId: 9606]}	1618	1839																					2	2
	QMXV01000001_7	83.48	3C3G_A alpha/beta peptide with the GCN4-pLI side chain sequence on an (alpha-alpha-beta) backbone; helix bundle, foldamer, alpha/beta-peptide, UNKNOWN FUNCTION, DE NOVO PROTEIN; HET: BIL, B3K, B3L, B3Q, B3E, HMR, B3D, GOL, BAL; 1.8A {N/A}	1885	2124																					2	2
	QMXV01000001_8	58.02	P13058 GOP_BPP4 Protein gop OS=Enterobacteria phage P4 OX=10680 GN=gop PE=4 SV=1	2147	2596																					2	2
	QMXV01000001_9	58.65	Family of unknown function (DUF6366)	2601	2813																					2	2
	QMXV01000001_10	58.6	Q70LE7 Y072_AFV1Y Uncharacterized protein ORF72 OS=Acidianus filamentous virus 1 (isolate United States/Yellowstone) OX=654909 GN=ORF72 PE=4 SV=1	2806	3045																					2	2
	QMXV01000001_11	99.02	Domain of unknown function (DUF4250)	3038	3562																					2	2
	QMXV01000001_12	57.54	Uncharacterized small protein (DUF2158)	3569	3742																					2	2
	QMXV01000001_13	99.6	d1lbua2 d.65.1.1 (A:84-213) Zn2+ DD-carboxypeptidase C-terminal catalytic domain {Streptomyces albus G [TaxId: 1962]}	3761	4126	K08640	zinc D-Ala-D-Ala carboxypeptidase [EC:3.4.17.14]	YP_009823283.1	YP_009823283.1 peptidase M15 [Rheinheimera phage Barba21A]	FALSE	0.459	101	2.08e-24	MER0171143	M15A	MER0171143 - subfamily M15A non-peptidase homologues (Magnetococcus marinus) [M15.UNA]#M15A#{peptidase unit: 23-115}~source YP_865602~	FALSE	0.517	93	2.26e-21	Peptidase M15 [PF08291.14]; Bacterial protein of unknown function (DUF882) [PF05951.16]			VOG00898	REFSEQ hypothetical protein; Xu	1	2
	QMXV01000001_14	40.91	1SED_C Hypothetical protein yhaI; Structural Genomics, Hypothetical Protein, YhaI, Four Helix bundle, colied-coil, PSI, Protein Structure Initiative, Midwest Center for; HET: MPD, GOL; 2.1A {Bacillus subtilis} SCOP: a.219.1.1	4137	4382																					2	2
	QMXV01000001_15	48.72	d4guna2 d.44.1.0 (A:90-206) automated matches {Yeast (Candida albicans) [TaxId: 5476]}	4396	4746																					1	2
	QMXV01000001_16	98.54	d1lw7a2 c.37.1.1 (A:220-411) Transcriptional regulator NadR, ribosylnicotinamide kinase domain {Haemophilus influenzae [TaxId: 727]}	4739	5269																					2	2
	QMXV01000001_17	80.24	3C0T_A Mediator of RNA polymerase II transcription subunit 18; BETA BARREL, CHANNEL, PROTEIN-PROTEIN COMPLEX, Activator, Nucleus, Transcription, Transcription regulation; 2.4A {Schizosaccharomyces pombe}	5274	5456																					2	2
	QMXV01000001_18	99.52	O64173 NRDEB_BPSPB Ribonucleoside-diphosphate reductase nrdEB subunit alpha OS=Bacillus phage SPbeta OX=66797 GN=bnrdE PE=3 SV=1	5438	7441			YP_009666070.1	YP_009666070.1 putative serine protease [Aeropyrum coil-shaped virus]	FALSE	0.377	159	1.35e-38	MER0180990	N11	MER0180990 - family N11 unassigned peptide lyases (Archaeoglobus profundus) [N11.UPW]#N11#{peptidase unit: 143-521}~source ADB58515~	FALSE	0.202	71	5.69e-11				VOG02625	sp|Q71TL0|DMT_BPP1 Methyltransferase Dmt; XhXpXr	1	2
	QMXV01000001_19	70.41	Dda helicase SH3 domain	7438	7764																					2	2
	QMXV01000001_20	50.74	P16836 UL126_HCMVA Uncharacterized protein UL126 OS=Human cytomegalovirus (strain AD169) OX=10360 GN=UL126 PE=4 SV=1	7774	8040																					2	2
	QMXV01000001_21	99.85	d2if6a1 d.3.1.21 (A:19-200) Hypothetical protein YiiX {Escherichia coli [TaxId: 562]}	8040	8531																					1	2
	QMXV01000001_22	91.57	Family of unknown function (DUF6567)	8531	8914																					2	2
	QMXV01000001_23	99.63	d2gjua_ d.159.1.5 (A:) automated matches {Pyrococcus horikoshii OT3 [TaxId: 70601]}	8936	9583	K03269	UDP-2,3-diacylglucosamine hydrolase [EC:3.6.1.54]														Calcineurin-like phosphoesterase superfamily domain [PF12850.10]					1	2
	QMXV01000001_24	71.54	d2enda_ a.18.1.1 (A:) T4 endonuclease V {Bacteriophage T4 [TaxId: 10665]}	9683	9970																					2	2
	QMXV01000001_25	96.93	5CM2_Z TRNA METHYLTRANSFERASE; CLASS I METHYLTRANSFERASE, TRNA METHYLTRANSFERASE, METHYLATION, TRANSFERASE; 2.5A {Yarrowia lipolytica CLIB122}	9967	10425																					2	2
	QMXV01000001_26	42.09	Protein of unknown function (DUF3906)	10545	11000																					2	2
	QMXV01000001_27	99.2	6QDV_J Pleiotropic regulator 1; spliceosome, RNA, complex, SPLICING; HET: ATP, GTP, IHP, SEP; 3.3A {Homo sapiens}	11012	11797																					2	2
	QMXV01000001_28	99.37	7ESK_A L-Rhamnose-alpha-1,4-D-glucuronate lyase; seven-bladed beta-propeller, LYASE; HET: BMA, NAG, MAN; 1.05A {Fusarium oxysporum}	11808	16955			YP_009015728.1	YP_009015728.1 gp425 [Bacillus phage G]	FALSE	0.253	61	9.71e-08								Divergent InlB B-repeat domain [PF18998.3]; SMP-30/Gluconolactonase/LRE-like region [PF08450.15]					2	2
	QMXV01000001_29	86.66	6C14_C Protocadherin-15; PCDH15, LHFPL5, protocadherin, tip link, hair cell, TMHS, hearing, membrane protein, metal transport;{Mus musculus}	16967	18145																					2	2
	QMXV01000001_30	99.92	d1zgka1 b.68.11.1 (A:322-609) Kelch-like ECH-associated protein 1, KEAP1 {Human (Homo sapiens) [TaxId: 9606]}	18197	19795			YP_009608993.1	YP_009608993.1 virion structural protein [Pseudomonas phage Noxifer]	FALSE	0.28	70	3.43e-11								Kelch motif [PF13964.9]; Kelch motif [PF07646.18]; Galactose oxidase, central domain [PF13415.9]; Kelch motif [PF01344.28]					2	2
	QMXV01000001_31	98.93	4IFA_A Extracellular protein containing a SCP domain; extracellular protein containing a SCP domain, vaccine candidate, virulence, pathogenesis, Center for Structural Genomics of Infectious; HET: MSE, PEG, TRS; 1.5A {Bacillus anthracis}	19797	21407																Cysteine-rich secretory protein family [PF00188.29]					2	2
	QMXV01000001_32	96.23	7EJQ_A Transthyretin; amyloidosis, inhibitor, complex, TRANSPORT PROTEIN; HET: J5R; 1.15A {Homo sapiens}	21404	22129																					1	2
	QMXV01000001_33	33.47	Luteovirus coat protein	22129	22629																					1	2
	QMXV01000001_34	78.14	2EXD_A nfeD short homolog; nfeD, MEMBRANE PROTEIN; NMR {Pyrococcus horikoshii} SCOP: b.40.12.1, l.1.1.1	22640	22873																					2	2
	QMXV01000001_35	99.36	6U5H_B Probable bacteriophage protein Pyocin R2; bacteriocin, pyocin, UNKNOWN FUNCTION; 4.0A {Pseudomonas aeruginosa (strain ATCC 15692 / DSM 22644 / CIP 104116 / JCM 14847 / LMG 12228 / 1C / PRS 101 / PAO1)}	22854	25022			YP_002321472.1	YP_002321472.1 putative tail protein c [Stenotrophomonas phage S1]	FALSE	0.236	68	2.27e-10													0	2
	QMXV01000001_36	5.57	d2gk6a2 b.49.4.1 (A:325-415) Upf1 barrel domain {Human (Homo sapiens) [TaxId: 9606]}	25035	26438			YP_009226552.1	YP_009226552.1 Tai fiber [Ralstonia phage RS138]	FALSE	0.325	82	4.3e-15													0	1
	QMXV01000001_37	35.16	d1dfup_ b.53.1.1 (P:) Ribosomal protein L25 {Escherichia coli [TaxId: 562]}	26449	26835																			VOG25282	REFSEQ hypothetical protein; Xu	1	1
	QMXV01000001_38	81.94	Macoilin family	26832	33605																					2	1
	QMXV01000001_39	82.45	Phage P2 GpE	33605	33820																					2	1
	QMXV01000001_40	99.56	Family of unknown function (DUF6631)	33850	34254																					2	1
	QMXV01000001_41	99.61	Q05229 VG23_BPML5 Major tail protein Gp23 OS=Mycobacterium phage L5 OX=31757 GN=23 PE=1 SV=2	34294	34842																					2	1
	QMXV01000001_42	50.43	VWA / Hh protein intein-like	35114	35530																					2	1
	QMXV01000001_43	98.35	Minor capsid protein	35530	35910																					2	1
	QMXV01000001_44	88.03	3F3B_A Phage-like element PBSX protein xkdH; NESG X-Ray SR362 P54328 Structure, Structural Genomics, PSI-2, Protein Structure Initiative, Northeast Structural Genomics Consortium, unknown; HET: PO4; 2.5A {Bacillus subtilis}	35907	36506																					2	1
	QMXV01000001_45	99.65	7MSN_B SPbeta prophage-derived glycosyltransferase SunS; glycosin, RiPP, S-glycosyltransferase, BIOSYNTHETIC PROTEIN, TRANSFERASE; HET: UPG; 3.0A {Bacillus subtilis (strain 168)}	36503	38395																					1	1
	QMXV01000001_46	92.22	3UH8_A ORF48; all beta protein, immunoglobulin fold, structural protein, TP901-1 ORF46 and ORF49, phage baseplate, VIRAL PROTEIN; 2.3A {Lactococcus phage TP901-1}	38526	38879																					1	1
	QMXV01000001_47	16.96	5FQE_B BETA-N-ACETYLGALACTOSAMINIDASE; HYDROLASE, GLYCOSIDE HYDROLASE, GH123, GLYCOSPHINGOLIPID, GANGLIOSIDE, GLOBOSIDE, SUBSTRATE- ASSISTED CATALYSIS.; HET: BR, FMT; 1.53A {CLOSTRIDIUM PERFRINGENS}	38957	39466			YP_009006281.1	YP_009006281.1 hypothetical protein CF80_gp207 [Vibrio phage VH7D]	FALSE	0.295	71	2.06e-13											VOG16852	REFSEQ hypothetical protein; Xu	1	1
	QMXV01000001_48	99.54	Q8QL25 Y562_SIRV1 Uncharacterized protein 562 OS=Sulfolobus islandicus rod-shaped virus 1 OX=157898 GN=562 PE=4 SV=1	39533	41818																Domain of unknown function (DUF2341) [PF10102.12]					2	1
	QMXV01000001_49	63.63	Putative membrane protein	41872	42195																					2	1
	QMXV01000001_50	43.91	SHNi-TPR	42192	42713																					2	1
	QMXV01000001_51	98.31	d1w0pa3 b.68.1.1 (A:217-346,A:544-777) Vibrio cholerae sialidase {Vibrio cholerae [TaxId: 666]}	42716	44902																					1	1
	QMXV01000001_52	22.18	3S93_B Tudor domain-containing protein 5; structural genomics consortium, SGC, TRANSCRIPTION; 2.28A {Homo sapiens}	44939	45343																					2	1
	QMXV01000001_53	99.82	3HBL_A Pyruvate carboxylase; TIM barrel, Pyruvate, LIGASE; HET: ADP, BTI; 2.71A {Staphylococcus aureus subsp. aureus Mu50}	45421	46668																RimK-like ATP-grasp domain [PF08443.14]					2	1
	QMXV01000001_54	99.86	Q9ZXD8 VLYS_BPPH1 Probable holin OS=Bacillus phage phi105 OX=10717 GN=45 PE=3 SV=1	46669	47154																Bacteriophage holin family [PF05105.15]			VOG24245	sp|Q92FD1|Y175_LISIN Uncharacterized protein Lin0175; Xh	2	1
	QMXV01000001_55	89.81	4EF0_A Protein disulfide-isomerase A6; thioredoxin-like fold, disulfide bond isomerization, BiP, endoplasmic reticulum, ISOMERASE; 1.5A {Homo sapiens} SCOP: c.47.1.0, l.1.1.1	47141	47548																					2	1
	QMXV01000001_56	99.78	6S22_A Polypeptide N-acetylgalactosaminyltransferase; GalNAc-Ts, GalNAc-T3, long-range glycosylation preference, (glyco)peptides, Molecular dynamics, specificity, enzyme kinetics, FGF23, phosphate homeostasis, TRANSFERASE; HET: NAG, UDP, NGA, EDO; 1.96A {Taeniopygia guttata}	47624	48382																Glycosyltransferase like family 2 [PF10111.12]; Glycosyltransferase like family 2 [PF13641.9]					2	1
	QMXV01000001_57	99.79	Q6QGD9 HCP_BPT5 Head completion protein OS=Escherichia phage T5 OX=10726 GN=T5.148 PE=4 SV=1	48374	49192																			VOG00207	sp|Q6QGD9|HCP_BPT5 Head completion protein; XhXs	1	1
	QMXV01000001_58	94	Domain of Unknown Function (DUF746)	49170	49571																					2	1
	QMXV01000001_59	99.69	1OHG_A MAJOR CAPSID PROTEIN; VIRUS, VIRUS COAT PROTEIN, VIRUS/VIRAL PROTEIN, BACTERIOPHAGE, CAPSID, AUTO- CATALYTIC CROSS-LINK, ICOSAHEDRAL VIRUS; 3.45A {BACTERIOPHAGE HK97} SCOP: d.183.1.1	49627	50556			YP_009210528.1	YP_009210528.1 major capsid protein [Paenibacillus phage Tripp]	FALSE	0.229	71	4.73e-12											VOG01551	REFSEQ major capsid protein; Xu	1	1
	QMXV01000001_60	99.63	Caudovirus prohead serine protease	50558	51643	K06904	uncharacterized protein	YP_009621305.1	YP_009621305.1 putative prohead protease [Vibrio phage Thalassa]	FALSE	0.33	77	1.06e-13	MER1087668	S78	MER1087668 - family S78 unassigned peptidases (Bacteroides fragilis) [S78.UPW]#S78#{peptidase unit: 34-169}~source A0A015W478~	FALSE	0.304	65	1.14e-09	Caudovirus prohead serine protease [PF04586.20]			VOG01380	sp|D3WAC4|PRO_BPLP2 Probable capsid maturation protease; XhXs	0	2
	QMXV01000001_61	99.88	5DMP_A Uncharacterized protein; Archaeal Proteins, Biocatalysis, DNA Repair Enzymes, Phosphoric Diester Hydrolases, Phosphoric Monoester Hydrolases, hydrolase; HET: EDO; 1.793A {Methanocella paludicola}	51694	52575																					2	2
	QMXV01000001_62	43.46	d3n52a_ d.9.1.1 (A:) Macrophage inflammatory protein-2 {Mouse (Mus musculus) [TaxId: 10090]}	52572	53543																					2	2
	QMXV01000001_63	64.59	d1j0la_ d.218.1.5 (A:) Unnamed putative nucleotidyltransferase {Thermus thermophilus [TaxId: 274]}	53598	54167																					2	2
	QMXV01000001_64	99.8	Q9ZXB2 PORTL_BPPHC Probable portal protein OS=Streptomyces phage phiC31 OX=10719 GN=34 PE=3 SV=1	54270	58595																Phage portal protein [PF04860.15]			VOG00059	sp|Q6QGD5|PORTL_BPT5 Portal protein; XhXpXrXs	1	2
	QMXV01000001_65	21.72	O64039 BHLA_BPSPB Protein bhlA OS=Bacillus phage SPbeta OX=66797 GN=bhlA PE=4 SV=1	58595	59176																					2	2
	QMXV01000001_66	78.87	Domain of unknown function (DUF4936)	59152	59421																					2	2
	QMXV01000001_67	100	P10310 TERL_BPT3 Terminase, large subunit OS=Enterobacteria phage T3 OX=10759 GN=19 PE=1 SV=1	59418	60821			YP_007517806.1	YP_007517806.1 DNA maturase B [Pelagibacter phage HTVC011P]	FALSE	0.245	78	7.23e-14											VOG00401	sp|P10310|TERL_BPT3 Terminase, large subunit; XhXr	1	4
	QMXV01000001_68	100	d1i24a1 c.2.1.2 (A:3-393) Sulfolipid biosynthesis protein SQD1 {Thale cress (Arabidopsis thaliana) [TaxId: 3702]}	60896	62032	K06118	UDP-sulfoquinovose synthase [EC:3.13.1.1]														GDP-mannose 4,6 dehydratase [PF16363.8]; NAD dependent epimerase/dehydratase family [PF01370.24]; RmlD substrate binding domain [PF04321.20]			VOG00158	sp|P27830|RMLB2_ECOLI dTDP-glucose 4,6-dehydratase 2; Xh	2	4
	QMXV01000001_69	48.95	Protein of unknown function (DUF1722)	62000	62965																					2	4
	QMXV01000001_70	24.59	Domain of unknown function (DUF545)	62967	63974																					2	4
	QMXV01000001_71	49.55	1EW4_A CYAY PROTEIN; Friedreich ataxia, frataxin family, CyaY, iron homeostasis, UNKNOWN FUNCTION; 1.4A {Escherichia coli} SCOP: d.82.2.1	64460	64759																					2	4
	QMXV01000001_72	23.77	Family of unknown function (DUF6015)	64883	65176																					2	4
	QMXV01000001_73	99.33	2DO3_A Transcription elongation factor SPT5; KOW motif, Structural Genomics, NPPSFA, National Project on Protein Structural and Functional Analyses, RIKEN Structural Genomics/Proteomics; NMR {Homo sapiens} SCOP: l.1.1.1, b.34.5.5	65169	65342																					2	4
	QMXV01000001_74	73.47	AT hook motif	65399	65920																					2	4
	QMXV01000001_75	93.82	Rubredoxin metal binding domain	65971	66228																					2	4
	QMXV01000001_76	52.19	3G3O_A Vacuolar transporter chaperone 2; polyphosphate polymerase, polyphosphate kinase, VTC complex, vacuolar transporter chaperone, tunnel enzyme, Membrane, Phosphoprotein, Transmembrane, Vacuole, BIOSYNTHETIC; HET: MSE, SO4; 2.1A {Saccharomyces cerevisiae}	66239	66496																					2	5
	QMYP01000068_1	85.2	7APK_G THO complex subunit 7 homolog; mRNA, nucleocytoplasmic transport, R-loop, gene expression, GENE REGULATION; 3.3A {Homo sapiens}	2	160																					2	5
	QMYP01000068_2	43.96	Q89183 A375_VAR67 Protein A37.5 homolog OS=Variola virus (isolate Human/India/Ind3/1967) OX=587200 GN=A40_5R PE=3 SV=1	163	843																					2	4
	QMYP01000068_3	99.86	Q9ZXD8 VLYS_BPPH1 Probable holin OS=Bacillus phage phi105 OX=10717 GN=45 PE=3 SV=1	1037	1507																Bacteriophage holin family [PF05105.15]			VOG24245	sp|Q92FD1|Y175_LISIN Uncharacterized protein Lin0175; Xh	2	4
	QMYP01000068_4	89.81	4EF0_A Protein disulfide-isomerase A6; thioredoxin-like fold, disulfide bond isomerization, BiP, endoplasmic reticulum, ISOMERASE; 1.5A {Homo sapiens} SCOP: c.47.1.0, l.1.1.1	1509	1916																					2	4
	QMYP01000068_5	99.77	d1qg8a_ c.68.1.1 (A:) Spore coat polysaccharide biosynthesis protein SpsA {Bacillus subtilis [TaxId: 1423]}	1992	2750																Glycosyltransferase like family 2 [PF10111.12]; Glycosyltransferase like family 2 [PF13641.9]					2	4
	QMYP01000068_6	99.79	Q6QGD9 HCP_BPT5 Head completion protein OS=Escherichia phage T5 OX=10726 GN=T5.148 PE=4 SV=1	2742	3560																			VOG00207	sp|Q6QGD9|HCP_BPT5 Head completion protein; XhXs	1	4
	QMYP01000068_7	94.03	Domain of Unknown Function (DUF746)	3538	3939																					2	2
	QMYP01000068_8	99.71	1OHG_A MAJOR CAPSID PROTEIN; VIRUS, VIRUS COAT PROTEIN, VIRUS/VIRAL PROTEIN, BACTERIOPHAGE, CAPSID, AUTO- CATALYTIC CROSS-LINK, ICOSAHEDRAL VIRUS; 3.45A {BACTERIOPHAGE HK97} SCOP: d.183.1.1	3993	4922			YP_009210528.1	YP_009210528.1 major capsid protein [Paenibacillus phage Tripp]	FALSE	0.259	66	1.55e-10											VOG01551	REFSEQ major capsid protein; Xu	1	2
	QMYP01000068_9	99.59	Caudovirus prohead serine protease	4924	6000	K06904	uncharacterized protein	YP_009207604.1	YP_009207604.1 putative prohead protease [Vibrio phage phi 3]	FALSE	0.337	76	1.84e-13	MER1087668	S78	MER1087668 - family S78 unassigned peptidases (Bacteroides fragilis) [S78.UPW]#S78#{peptidase unit: 34-169}~source A0A015W478~	FALSE	0.295	62	8.15e-09	Caudovirus prohead serine protease [PF04586.20]			VOG01380	sp|D3WAC4|PRO_BPLP2 Probable capsid maturation protease; XhXs	0	4
	QMYP01000068_10	99.88	5DMP_A Uncharacterized protein; Archaeal Proteins, Biocatalysis, DNA Repair Enzymes, Phosphoric Diester Hydrolases, Phosphoric Monoester Hydrolases, hydrolase; HET: EDO; 1.793A {Methanocella paludicola}	6052	6933																					2	4
	QMYP01000068_11	43.46	d3n52a_ d.9.1.1 (A:) Macrophage inflammatory protein-2 {Mouse (Mus musculus) [TaxId: 10090]}	6930	7901																					2	4
	QMYP01000068_12	98.36	d4dv8a2 d.92.1.14 (A:551-776) automated matches {Anthrax bacillus (Bacillus anthracis) [TaxId: 1392]}	7952	8218																					2	5
	CAISDU010000048_1	53.91	Ferredoxin I 4Fe-4S cluster domain	1	159																					2	5
	CAISDU010000048_2	99.81	6SDK_A Stage 0 sporulation protein J; ParB, Chromosome segregation, Chromosome organization, DNA BINDING PROTEIN; HET: MSE, CDP; 1.81A {Bacillus subtilis (strain 168)} SCOP: a.4.14.0, d.268.1.0	259	825			YP_008083102.1	YP_008083102.1 adenine methyltransferase [Halovirus HSTV-1]	FALSE	0.317	81	2.14e-16													1	4
	CAISDU010000048_3	98.32	2CBZ_A MULTIDRUG RESISTANCE-ASSOCIATED PROTEIN 1; ABC PROTEINS, MRP1/ABCC1, NUCLEOTIDE-BINDING DOMAIN, ATP-BINDING, HYDROLYSIS, TRANSPORT; HET: ATP; 1.5A {HOMO SAPIENS} SCOP: c.37.1.0, l.1.1.1	825	1508			YP_009801732.1	YP_009801732.1 ATP binding protein [Gordonia phage Jace]	FALSE	0.505	186	6.54e-52											VOG26111	sp|P44662|Y361_HAEIN Probable iron transport system ATP-binding protein HI_0361; Xh	1	2
	CAISDU010000048_4	76.62	P14817 VG40_BPPH8 Protein 40A OS=Enterobacteria phage phi80 OX=10713 GN=40 PE=4 SV=1	2192	3358																					2	2
	CAISDU010000048_5	99.74	Domain of unknown function (DUF4365)	3355	3855			YP_009860177.1	YP_009860177.1 hypothetical protein HWD53_gp38 [Leptospira phage LE1]	FALSE	0.292	74	1.56e-14								Domain of unknown function (DUF4365) [PF14280.9]					2	2
	CAISDU010000048_6	35.22	6SG9_Fe mt-SAF34; mitochondrial ribosome, assembly intermediate, translation, RIBOSOME; HET: SAH, GTP; 3.1A {Trypanosoma brucei brucei}	4179	5102																					2	2
	CAISDU010000048_7	60.68	5N0L_E GTP-sensing transcriptional pleiotropic repressor CodY; Nutrient sensor, transcription regulation, GAF domain, clostridium, transcription; HET: ILE; 1.68A {Clostridioides difficile}	5391	5657																					2	2
	CAISDU010000048_8	73.53	LydA holin phage, holin superfamily III	5663	5917																					2	2
	CAISDU010000048_9	68.26	C-terminal domain on Strawberry notch homologue	5934	6119																					2	2
	CAISDU010000048_10	97.16	d4hw0a_ a.4.5.0 (A:) automated matches {Sulfolobus solfataricus [TaxId: 273057]}	6144	6404																Winged helix-turn-helix [PF14947.9]					2	2
	CAISDU010000048_11	22.83	d4ziaa1 a.90.1.0 (A:3-124) automated matches {Mouse (Mus musculus) [TaxId: 10090]}	6358	7068																					2	2
	CAISDU010000048_12	100	5OE8_A Large subunit terminase; large terminase, VIRAL PROTEIN; 2.2A {Deep-sea thermophilic phage D6E}	7040	8416			NP_046964.1	NP_046964.1 terminase large subunit [Methanobacterium phage psiM2]	FALSE	0.386	294	2.12e-85								Terminase RNaseH-like domain [PF17289.5]			VOG00464	REFSEQ terminase large subunit; Xu	0	2
	CAISDU010000048_13	71.49	TRCF domain	8413	8553																					2	1
	CAISDU010000048_14	99.93	Q9ZXB2 PORTL_BPPHC Probable portal protein OS=Streptomyces phage phiC31 OX=10719 GN=34 PE=3 SV=1	8590	9942																					2	1
	CAISDU010000048_15	98.87	Q04765 VSP1_BPLLH Structural protein OS=Lactococcus phage LL-H OX=12348 PE=3 SV=2	9890	10204																					2	1
	CAISDU010000048_16	99.44	P49860 PRO_BPHK7 Prohead protease OS=Enterobacteria phage HK97 OX=37554 GN=4 PE=1 SV=1	10234	11283																					2	1
	CAISDU010000048_17	99.43	6QYY_B Capsid fiber protein; bacteriophage, phi29, prohead, VIRUS; HET: SO4; 1.8A {Bacillus phage phi29}	11284	11748																					2	1
	CAISDU010000048_18	99.65	d2fsya1 d.183.1.1 (A:104-383) Major capsid protein gp5 {Bacteriophage HK97 [TaxId: 37554]}	11750	12703																					2	1
	CAISDU010000048_19	88.93	Cell division protein FtsL	12728	13285																					2	1
	CAISDU010000048_20	59.09	Q9T1V9 GPJ_BPMU Gene product J OS=Escherichia phage Mu OX=10677 GN=J PE=1 SV=1	13373	13732																					2	1
	CAISDU010000048_21	99.09	Q01261 GPG_BPMU Putative capsid assembly protein G OS=Escherichia phage Mu OX=10677 GN=G PE=2 SV=1	13739	14197																Bacteriophage HK97-gp10, putative tail-component [PF04883.15]					0	2
	CAISDU010000048_22	70.81	3FZ2_I Minor tail protein U; Mixed Alpha-Beta fold, VIRAL PROTEIN; HET: MSE, SO4; 2.7A {Enterobacteria phage lambda} SCOP: d.323.1.1	14190	14612																					2	2
	CAISDU010000048_23	99.6	Phage tail tube protein	15300	15692																					2	2
	CAISDU010000048_24	55.05	Nuf2 family	15705	16175																					2	2
	CAISDU010000048_25	73.91	Tape measure protein	16287	17642																					1	4
	CAISDU010000048_26	43.66	Domain of unknown function (DUF6532)	17642	17998																					2	4
	CAISDU010000048_27	99.5	Q0PDK6 FIBER_BPSPP Tail spike protein OS=Bacillus phage SPP1 OX=10724 GN=21 PE=1 SV=1	18003	19700																Concanavalin A-like lectin/glucanases superfamily [PF13385.9]					2	4
	CAISDU010000048_28	78.35	Peptidase family C25, C terminal ig-like domain	19700	20674																					2	4
	CAISDU010000048_29	86.33	d2xhna2 b.3.1.0 (A:251-337) automated matches {Fungus (Aspergillus aculeatus) [TaxId: 5053]}	20681	21577																					2	4
	CAISDU010000048_30	82.14	d1u0ta_ e.52.1.1 (A:) Inorganic polyphosphate/ATP-NAD kinase PpnK {Mycobacterium tuberculosis [TaxId: 1773]}	21608	22369																					2	5
	DSXG01000038_1	99.2	d1cz3a_ c.71.1.1 (A:) Dihydrofolate reductase, prokaryotic type {Thermotoga maritima [TaxId: 2336]}	3	284																RibD C-terminal domain [PF01872.20]					2	5
	DSXG01000038_2	96.62	Macoilin family	281	1336																					2	4
	DSXG01000038_3	99.93	P06155 VINT_BPPH8 Integrase OS=Enterobacteria phage phi80 OX=10713 GN=int PE=3 SV=1	1570	2889																Phage integrase family [PF00589.25]			VOG00013	sp|P22877|INTR_SACER Integrase; XhXr	1	4
	DSXG01000038_4	78.02	d2jr6a1 b.171.1.0 (A:1-60) automated matches {Neisseria meningitidis [TaxId: 122587]}	2891	3187																					2	3
	DSXG01000038_5	97.4	d1twfl_ g.41.9.2 (L:) RBP12 subunit of RNA polymerase II {Baker's yeast (Saccharomyces cerevisiae) [TaxId: 4932]}	3184	3435																					2	3
	DSXG01000038_6	69.67	Macin	3439	3654																					2	3
	DSXG01000038_7	99.3	Putative zinc- or iron-chelating domain	3651	4028	K06940	uncharacterized protein														Putative zinc- or iron-chelating domain [PF03692.18]					2	3
	DSXG01000038_8	44.7	Aconitate B N-terminal domain	4028	4429																					2	3
	DSXG01000038_9	80.08	Protein of unknown function (DUF1515)	4638	4859																					2	3
	DSXG01000038_10	45.8	Coronavirus spike glycoprotein S1, C-terminal	4902	5096																					2	3
	DSXG01000038_11	100	Domain of unknown function (DUF6745)	5102	6235																Domain of unknown function (DUF6745) [PF20530.1]					2	3
	DSXG01000038_12	89.99	Q914K7 Y023_SIFVH Uncharacterized protein 23 OS=Sulfolobus islandicus filamentous virus (isolate Iceland/Hveragerdi) OX=654908 GN=SIFV0023 PE=4 SV=1	6239	6565																					1	3
	DSXG01000038_13	90.26	3NO7_B Putative plasmid related protein; Ribbon-helix-helix, DNA BINDING PROTEIN; HET: SO4; 1.4A {Leifsonia xyli subsp. cynodontis}	6712	6909																					2	3
	DSXG01000038_14	98.96	Q573G1 Y104B_AFV2P Putative zinc finger protein ORF104b OS=Acidianus filamentous virus 2 (isolate Italy/Pozzuoli) OX=654910 GN=ORF104b PE=4 SV=1	7061	7447																					2	3
	DSXG01000038_15	51.03	d2b2ma1 b.165.1.1 (A:1-120) Hypothetical protein BB0938 {Bordetella bronchiseptica [TaxId: 518]}	7450	7581																					2	3
	DSXG01000038_16	92.79	6ZFF_A DNA double-strand break repair Rad50 ATPase; double strand break repair, DNA damge response, scaffold, closed coiled coil arms, DNA; 3.0A {Pyrococcus furiosus (strain ATCC 43587 / DSM 3638 / JCM 8422 / Vc1)}	7581	7745																					2	3
	DSXG01000038_17	98.14	d2ms3a_ g.41.5.0 (A:) automated matches {Escherichia coli [TaxId: 83333]}	7746	8096																					2	3
	DSXG01000038_18	98.59	7JTU_B SsdAI; Toxin, Immunity, Type VI, T6SS, deaminase; HET: MSE; 3.0A {Pseudomonas syringae}	8178	8801																					1	3
	DSXG01000038_19	86.57	d4mtea_ a.4.5.0 (A:) automated matches {Escherichia coli [TaxId: 83333]}	8798	9133																					2	3
	DSXG01000038_20	61.55	Protein of unknown function (DUF3386)	9416	9745																					2	3
	DSXG01000038_21	99.22	1VZ0_D Chromosome-partitioning protein Spo0J; NUCLEAR PROTEIN, CHROMOSOME SEGREGATION, DNA-BINDING, HELIX-TURN-HELIX; HET: CO; 2.3A {Thermus thermophilus HB27} SCOP: d.268.1.1, a.4.14.1	9749	10576																Helix-turn-helix domain of resolvase [PF02796.18]					2	3
	DSXG01000038_22	73.15	Q5UQG0 YR486_MIMIV Putative PAN domain-containing protein R486 OS=Acanthamoeba polyphaga mimivirus OX=212035 GN=MIMI_R486 PE=1 SV=1	10573	11154																					2	3
	DSXG01000038_23	47.85	1WAZ_A MERF; PROTEIN STRUCTURE, RESIDUAL DIPOLAR COUPLING, POLYTOPIC MEMBRANE PROTEIN, TRANSPORT PROTEIN, ANTIBIOTIC RESISTANCE, MERCURY DETOXIFICATION; NMR {MORGANELLA MORGANII}	11206	11475																					2	3
	DSXG01000038_24	74.57	6LFA_B Cell wall synthesis protein Wag31; DivIVA, Wag31, Mycobacterial polar growth, LIPID BINDING PROTEIN; HET: PGE; 2.3A {Mycobacterium tuberculosis (strain ATCC 25618 / H37Rv)}	11516	11707																					2	3
	DSXG01000038_25	98.67	d3cdda2 b.106.1.1 (A:2-180) Baseplate protein gpP {Shewanella oneidensis [TaxId: 70863]}	11679	16382																					2	3
	DSXG01000038_26	39.53	d1pbua_ d.58.46.1 (A:) Elongation factor 1-gamma C-terminal domain {Human (Homo sapiens) [TaxId: 9606]}	16690	17712																					2	3
	DSXG01000038_27	93.84	Q38442 GP7_BPSPP Minor head protein GP7 OS=Bacillus phage SPP1 OX=10724 GN=7 PE=1 SV=2	17709	18077																					2	3
	DSXG01000038_28	47.03	Family of unknown function (DUF6123)	18065	18340																					2	3
	DSXG01000038_29	85.98	d1uj6a2 d.58.40.1 (A:132-205) D-ribose-5-phosphate isomerase (RpiA), lid domain {Thermus thermophilus [TaxId: 274]}	18330	18542																					2	3
	DSXG01000038_30	32.52	Protein of unknown function (DUF512)	18556	18999																					2	3
	DSXG01000038_31	19.72	Q04547 GI_CHV9D Envelope glycoprotein I OS=Cercopithecine herpesvirus 9 (strain DHV) OX=36348 GN=gI PE=3 SV=1	19021	19467																					2	3
	DSXG01000038_32	98.44	d2a73a2 b.1.29.3 (A:103-205) Complement C3 MG2 {Human (Homo sapiens) [TaxId: 9606]}	19460	20095																					2	3
	DSXG01000038_33	39.37	d1zh8a2 d.81.1.5 (A:132-275) Hypothetical protein TM0312 {Thermotoga maritima [TaxId: 2336]}	20098	20313																					2	3
	DSXG01000038_34	44.2	d2f06a2 d.58.18.11 (A:1-70) Hypothetical protein BT0572 {Bacteroides thetaiotaomicron [TaxId: 818]}	20471	20800																					2	3
	DSXG01000038_35	25.66	Rubisco accumulation factor 1 helix turn helix domain	20840	21790																					2	3
	DSXG01000038_36	98.94	Polysaccharide lyase	21790	23787																					1	3
	DSXG01000038_37	76.71	6ZFF_A DNA double-strand break repair Rad50 ATPase; double strand break repair, DNA damge response, scaffold, closed coiled coil arms, DNA; 3.0A {Pyrococcus furiosus (strain ATCC 43587 / DSM 3638 / JCM 8422 / Vc1)}	23774	24205																					2	3
	DSXG01000038_38	92.51	Q573D4 Y338_AFV2P Uncharacterized protein ORF338 OS=Acidianus filamentous virus 2 (isolate Italy/Pozzuoli) OX=654910 GN=ORF338 PE=4 SV=1	24224	24739																					1	4
	DSXG01000038_39	99.66	1OHG_A MAJOR CAPSID PROTEIN; VIRUS, VIRUS COAT PROTEIN, VIRUS/VIRAL PROTEIN, BACTERIOPHAGE, CAPSID, AUTO- CATALYTIC CROSS-LINK, ICOSAHEDRAL VIRUS; 3.45A {BACTERIOPHAGE HK97} SCOP: d.183.1.1	24788	25720																					2	4
	DSXG01000038_40	99.47	6QYY_B Capsid fiber protein; bacteriophage, phi29, prohead, VIRUS; HET: SO4; 1.8A {Bacillus phage phi29}	25734	26180																					2	4
	DSXG01000038_41	99.29	P49860 PRO_BPHK7 Prohead protease OS=Enterobacteria phage HK97 OX=37554 GN=4 PE=1 SV=1	26183	27289																					2	4
	DSXG01000038_42	99.66	Q38442 GP7_BPSPP Minor head protein GP7 OS=Bacillus phage SPP1 OX=10724 GN=7 PE=1 SV=2	27316	27654																					2	4
	DSXG01000038_43	86.16	d1zrja1 a.140.2.1 (A:1-37) Heterogeneous nuclear ribonucleoprotein U-like protein 1 {Human (Homo sapiens) [TaxId: 9606]}	27647	27937																					2	4
	DSXG01000038_44	99.94	Q9ZXB2 PORTL_BPPHC Probable portal protein OS=Streptomyces phage phiC31 OX=10719 GN=34 PE=3 SV=1	27927	29222																					2	5
	WRJX01000094_1	54.07	Protein of unknown function (DUF3107)	1	450																					2	5
	WRJX01000094_2	44.22	d1ci9a_ e.3.1.1 (A:) Esterase EstB {Burkholderia gladioli [TaxId: 28095]}	475	897																					2	4
	WRJX01000094_3	2.64	d4cr2z3 b.3.8.1 (Z:910-993) Proteasome regulatory subunit Rpn1, C-terminal domain {Baker's yeast (Saccharomyces cerevisiae) [TaxId: 4932]}	903	4667			YP_010359806.1	YP_010359806.1 hypothetical protein M1M55_gp27 [CrAss-like virus sp.]	FALSE	0.181	145	1.7e-33								Listeria-Bacteroides repeat domain (List_Bact_rpt) [PF09479.13]					2	4
	WRJX01000094_4	99.67	B0ZSF3 CAPSD_BPHA1 Major capsid protein OS=Halomonas phage phiHAP-1 (isolate -/Gulf of Mexico/-/2001) OX=1283337 GN=HAPgp05 PE=3 SV=1	4752	5696																					2	4
	WRJX01000094_5	99.44	6QYY_B Capsid fiber protein; bacteriophage, phi29, prohead, VIRUS; HET: SO4; 1.8A {Bacillus phage phi29}	5716	6099																					2	4
	WRJX01000094_6	99.27	P49860 PRO_BPHK7 Prohead protease OS=Enterobacteria phage HK97 OX=37554 GN=4 PE=1 SV=1	6099	7166																					2	4
	WRJX01000094_7	99.85	d1booa_ c.66.1.11 (A:) m.PvuII N4 cytosine-specific DNA methyltransferase {Proteus vulgaris [TaxId: 585]}	7171	7989			YP_009008359.1	YP_009008359.1 site-specific DNA-methyltransferase [Stenotrophomonas phage Smp131]	FALSE	0.545	242	1.26e-70								DNA methylase [PF01555.21]			VOG00109	sp|P14243|MTC9_CITFR Modification methylase Cfr9I; XhXp	1	4
	WRJX01000094_8	99.89	7CO3_A AlgW protein; complex, PEPTIDE BINDING PROTEIN; 1.9A {Pseudomonas aeruginosa (strain ATCC 15692 / DSM 22644 / CIP 104116 / JCM 14847 / LMG 12228 / 1C / PRS 101 / PAO1)}	8334	9692			YP_009001035.1	YP_009001035.1 PDZ serine protease [Pithovirus sibericum]	FALSE	0.22	66	3.11e-10	MER0211350	S01C	MER0211350 - subfamily S1C unassigned peptidases (Nitrosopumilus maritimus) [S01.UPC]#S01C#{peptidase unit: 79-368}~source YP_001582480~	FALSE	0.382	183	1.13e-47	Trypsin-like peptidase domain [PF13365.9]; PDZ domain [PF13180.9]			VOG05002	REFSEQ trypsin-like peptidase domain-containing protein; Xu	1	2
	WRJX01000094_9	99.94	6TE9_B Phage portal protein, HK97 family; "neck", "portal", "capsid", "tail tube", VIRUS; 3.58A {Rhodobacter capsulatus}	9902	11278																					2	2
	WRJX01000094_10	99.92	Q6QGD2 TERL_BPT5 Terminase, large subunit OS=Escherichia phage T5 OX=10726 GN=ORF144 PE=1 SV=1	11468	12721			YP_009830798.1	YP_009830798.1 DEAD/DEAH box helicase family protein [Clostridium phage CDKM9]	FALSE	0.199	85	3.14e-16											VOG14491	sp|Q05219|VG13_BPML5 Gene 13 protein; Xu	0	4
	WRJX01000094_11	89.44	6AYH_A TetR family transcriptional regulator; Transcriptional Repressor Protein, Glucuronide Binding Protein, DNA Binding Protein, TRANSCRIPTION; HET: GOL, MSE, C3G; 2.05A {Salmonella choleraesuis}	12811	13281																					2	4
	WRJX01000094_12	97.63	d5ikua1 b.18.1.36 (A:773-890) Class 1 collagenase {Clostridium histolyticum [TaxId: 1498]}	13995	14672																					2	4
	WRJX01000094_13	36.23	7ARB_c Transmembrane protein; Complex-I, ELECTRON TRANSPORT; HET: NDP, PSF, T7X, UQ9, PC7, 8Q1, PGT, SF4, LMN, PTY, FMN;{Arabidopsis thaliana}	14955	15359																					2	4
	WRJX01000094_14	69.05	Foot protein 3	15417	15746																					2	4
	WRJX01000094_15	3.33	d2e74d2 f.23.12.0 (D:9-45) automated matches {Mastigocladus laminosus [TaxId: 83541]}	16093	17835																					2	5
	JACNGA010000091_1	70.6	d1i7na1 c.30.1.5 (A:113-214) Synapsin II {Norway rat (Rattus norvegicus) [TaxId: 10116]}	51	365																					1	5
	JACNGA010000091_2	98.85	4OZY_A Poly(beta-D-mannuronate) C5 epimerase; AlgG, Pseudomonas, parallel beta-helix, alginate, mannuronate, polysaccharide epimerase, ISOMERASE; HET: MLY; 2.9A {Pseudomonas syringae pv. tomato}	376	1644			YP_009910169.1	YP_009910169.1 pre-neck appendage protein [Bacillus phage Harambe]	FALSE	0.188	60	2.43e-08								Periplasmic copper-binding protein (NosD) [PF05048.16]					2	3
	JACNGA010000091_3	96.89	d1xg2a_ b.80.1.5 (A:) automated matches {Solanum lycopersicum [TaxId: 4081]}	1641	1883																					2	3
	JACNGA010000091_4	99.2	7KLN_K2 Head completion protein, gp1; Myoviridae, Phage, Baseplate complex, VIRAL PROTEIN; 3.6A {Vibrio phage XM1}	1870	2235																					2	3
	JACNGA010000091_5	52.87	5YI7_D Pon peptide from Partner of numb; Numb PTB domain and Pon complex, CELL CYCLE; HET: GOL; 1.7A {Drosophila melanogaster}	2238	2465																					2	3
	JACNGA010000091_6	99.69	d2fsya1 d.183.1.1 (A:104-383) Major capsid protein gp5 {Bacteriophage HK97 [TaxId: 37554]}	2562	3491																					2	3
	JACNGA010000091_7	99.62	6QYY_B Capsid fiber protein; bacteriophage, phi29, prohead, VIRUS; HET: SO4; 1.8A {Bacillus phage phi29}	3500	3907																					2	3
	JACNGA010000091_8	99.47	P49860 PRO_BPHK7 Prohead protease OS=Enterobacteria phage HK97 OX=37554 GN=4 PE=1 SV=1	3907	4947																					1	4
	JACNGA010000091_9	67.52	O21872 PORTL_BPLSK Probable portal protein OS=Lactococcus phage SK1 OX=31532 PE=3 SV=1	4940	5242																					2	5
	JADHWN010000002_1	66.83	2LND_A DE NOVO DESIGNED PROTEIN, PFK fold; Structural Genomics, NORTHEAST STRUCTURAL GENOMICS CONSORTIUM (NESG), PSI-BIOLOGY, Protein Structure Initiative, DE NOVO PROTEIN; NMR {artificial gene}	1	186																					2	5
	JADHWN010000002_2	99.72	5BPD_B TrmBL2; Chromatin binding protein, Archaea, DNA binding protein; HET: GOL, IMD; 2.4A {Pyrococcus furiosus}	251	1063																Methanogenesis regulatory protein FilR1, middle domain [PF08350.13]					2	4
	JADHWN010000002_3	99.54	5W1E_A Putative transcriptional regulator; IclR, transcription factor, TRANSCRIPTION; HET: PHB, GOL; 2.06A {Streptomyces coelicolor (strain ATCC BAA-471 / A3(2) / M145)}	1464	3089																					2	4
	JADHWN010000002_4	98.28	2L02_B Uncharacterized protein; Structural Genomics, NORTHEAST STRUCTURAL GENOMICS CONSORTIUM (NESG), PSI-2, Protein Structure Initiative, Unknown function; NMR {Bacteroides thetaiotaomicron}	3748	3933																					2	4
	JADHWN010000002_5	100	Family of unknown function (DUF6345)	4147	4962																Family of unknown function (DUF6345) [PF19872.2]					2	4
	JADHWN010000002_6	91	YycI protein	4974	5963																					2	4
	JADHWN010000002_7	98.52	3OXH_A RV0577 PROTEIN; KINASE REGULATION, ANTIBIOTIC RESISTANCE, MYCOBACTERIUM TUBERCULOSIS, STRUCTURAL GENOMICS, PSI, PROTEIN STRUCTURE INITIATIVE, TB STRUCTURAL GENOMICS CONSORTIUM; HET: PMB, XYL; 1.75A {Mycobacterium tuberculosis}	6000	6500																					2	4
	JADHWN010000002_8	98.92	d2ro5a_ b.129.1.3 (A:) automated matches {Bacillus subtilis [TaxId: 1423]}	6597	6752																Antidote-toxin recognition MazE, bacterial antitoxin [PF04014.21]					2	4
	JADHWN010000002_9	28.59	d1mg4a_ d.15.11.1 (A:) Doublecortin-like kinase Dclk {Human (Homo sapiens) [TaxId: 9606]}	6854	7519																					2	4
	JADHWN010000002_10	80.79	Q91FS3 249R_IIV6 Uncharacterized protein 249R OS=Invertebrate iridescent virus 6 OX=176652 GN=IIV6-249R PE=3 SV=1	7531	8157																					2	4
	JADHWN010000002_11	100	4IDH_A Gene 2 protein; DNA packaging, terminase, ATPase, nuclease, ATP binding, Magnesium binding, VIRAL PROTEIN; 1.69A {Shigella phage Sf6}	8501	9901	K06909	phage terminase large subunit	YP_009838369.1	YP_009838369.1 large terminase [Vibrio phage YC]	FALSE	0.22	75	6.85e-13								Terminase large subunit, T4likevirus-type, N-terminal [PF03237.18]			VOG14491	sp|Q05219|VG13_BPML5 Gene 13 protein; Xu	0	4
	JADHWN010000002_12	64.3	5MWE_D Centrosomin; Centrosome, Centriole, Coiled-coil, Mitosis, Cell cycle; HET: TCE; 2.02A {Drosophila melanogaster}	9918	10397																					2	2
	JADHWN010000002_13	79	d2iaca_ c.54.1.1 (A:) PTS system, IIA subunit {Enterococcus faecalis [TaxId: 1351]}	10506	10748																					2	2
	JADHWN010000002_14	99.36	2ZPA_B Uncharacterized protein ypfI; RNA MODIFICATION ENZYME, RNA HELICASE, ACETYLTRANSFERASE, GCN5 ACETYLTRANSFERASE, TRANSFERASE; HET: MSE, ACO, ADP; 2.35A {Escherichia coli K12}	10741	12207	K07128	uncharacterized protein	YP_006906759.1	YP_006906759.1 ATP-binding cassette domain-containing protein [Salmonella phage SSU5]	FALSE	0.531	211	1.03e-56								ABC transporter [PF00005.30]			VOG26111	sp|P44662|Y361_HAEIN Probable iron transport system ATP-binding protein HI_0361; Xh	1	2
	JADHWN010000002_15	73.44	Uncharacterised protein family (UPF0154)	12204	12473																					2	2
	JADHWN010000002_16	81.64	4Y4O_1T 50S ribosomal protein L19; Ribosome, rRNA modofications, pseudouridine, rRNA methylation, ribosomal protein post-translational modifications, iron-sulfur cluster, beta-thio-aspartate; HET: MA6, 0TD, OMG, 7MG, 2MA, ARG, 2MU, MG, ZN, UR3, 2MG, 5MC, 4OC, MPD, PSU, SF4, 5MU, M2G; 2.3A {Thermus thermophilus HB8}	12442	12825																					2	2
	JADHWN010000002_17	99.03	Phage tail baseplate hub (GPD)	12847	15630																Concanavalin A-like lectin/glucanases superfamily [PF13385.9]					2	2
	JADHWN010000002_18	44.57	Family of unknown function (DUF5989)	15579	16241																					2	2
	JADHWN010000002_19	99.28	Minor capsid protein	16241	16618																					1	2
	JADHWN010000002_20	89.23	Phage P2 GpE	16615	16827																					1	2
	JADHWN010000002_21	99.55	Phage tail assembly chaperone	16827	17153																					1	2
	JADHWN010000002_22	99.71	Phage tail tube protein	17159	18043																					1	2
	JADHWN010000002_23	75.95	O48448 COMPL_BPSPP Tail completion protein gp17 OS=Bacillus phage SPP1 OX=10724 PE=1 SV=1	18052	18459																					2	2
	JADHWN010000002_24	98.81	O48446 HCP16_BPSPP Head completion protein gp16 OS=Bacillus phage SPP1 OX=10724 GN=16 PE=1 SV=1	18456	18842																					2	2
	JADHWN010000002_25	70.67	d1i7na1 c.30.1.5 (A:113-214) Synapsin II {Norway rat (Rattus norvegicus) [TaxId: 10116]}	18847	19161																					1	2
	JADHWN010000002_26	99.09	4OZY_A Poly(beta-D-mannuronate) C5 epimerase; AlgG, Pseudomonas, parallel beta-helix, alginate, mannuronate, polysaccharide epimerase, ISOMERASE; HET: MLY; 2.9A {Pseudomonas syringae pv. tomato}	19172	20440			YP_009910169.1	YP_009910169.1 pre-neck appendage protein [Bacillus phage Harambe]	FALSE	0.188	60	2.43e-08								Periplasmic copper-binding protein (NosD) [PF05048.16]					2	2
	JADHWN010000002_27	96.89	d1xg2a_ b.80.1.5 (A:) automated matches {Solanum lycopersicum [TaxId: 4081]}	20437	20679																					2	2
	JADHWN010000002_28	99.2	7KLN_K2 Head completion protein, gp1; Myoviridae, Phage, Baseplate complex, VIRAL PROTEIN; 3.6A {Vibrio phage XM1}	20666	21031																					2	2
	JADHWN010000002_29	52.87	5YI7_D Pon peptide from Partner of numb; Numb PTB domain and Pon complex, CELL CYCLE; HET: GOL; 1.7A {Drosophila melanogaster}	21034	21261																					2	2
	JADHWN010000002_30	99.69	d2fsya1 d.183.1.1 (A:104-383) Major capsid protein gp5 {Bacteriophage HK97 [TaxId: 37554]}	21358	22287																					2	2
	JADHWN010000002_31	99.62	6QYY_B Capsid fiber protein; bacteriophage, phi29, prohead, VIRUS; HET: SO4; 1.8A {Bacillus phage phi29}	22296	22703																					2	2
	JADHWN010000002_32	99.46	P49860 PRO_BPHK7 Prohead protease OS=Enterobacteria phage HK97 OX=37554 GN=4 PE=1 SV=1	22703	23743																					1	2
	JADHWN010000002_33	99.95	6TE9_B Phage portal protein, HK97 family; "neck", "portal", "capsid", "tail tube", VIRUS; 3.58A {Rhodobacter capsulatus}	23736	24974																					2	2
	JADHWN010000002_34	25.9	M-phase-specific PLK1-interacting protein	24971	25102																					2	2
	JADHWN010000002_35	96.1	Penicillinase repressor	25608	25964																					2	2
	JADHWN010000002_36	93.62	d4cr2q1 a.118.8.9 (Q:1-334) Proteasome regulatory subunit Rpn6, N-terminal domain {Baker's yeast (Saccharomyces cerevisiae) [TaxId: 4932]}	26280	28811																					2	2
	JADHWN010000002_37	73.63	Protein of unknown function (DUF2555)	28801	29316																					2	2
	JADHWN010000002_38	92.02	3BAM_A PROTEIN (RESTRICTION ENDONUCLEASE BAMHI); HYDROLASE, PHOSPHODIESTERASE, COMPLEX (ENDONUCLEASE-DNA), NUCLEASE, PROTEIN/DNA, HYDROLASE-DNA COMPLEX; 1.8A {Bacillus amyloliquefaciens} SCOP: c.52.1.3	29478	30014																					2	2
	JADHWN010000002_39	97.39	d3broa1 a.4.5.28 (A:3-137) Transcriptional regulator OEOE1854 {Oenococcus oeni [TaxId: 1247]}	30197	30811																					2	2
	JADHWN010000002_40	99.38	7OVB_A IcmO (DotL); Type IV Coupling Complex, T4CC, Type IV Secretion System, T4SS, Membrane protein complex, Membrane complex, DotY; 3.61A { Legionella pneumophila subsp. pneumophila str. Philadelphia 1}	30953	32809																					2	2
	JADHWN010000002_41	73.45	Family of unknown function (DUF5318)	32806	33294																					2	2
	JADHWN010000002_42	97.09	3QKX_A Uncharacterized HTH-type transcriptional regulator HI_0893; STRUCTURAL GENOMICS, JOINT CENTER FOR STRUCTURAL GENOMICS, JCSG, PROTEIN STRUCTURE INITIATIVE, PSI-BIOLOGY, TRANSCRIPTION, TRANSCRIPTION REGULATOR; HET: MSE, SO4, EDO; 2.35A {Haemophilus influenzae}	33275	33529																					2	2
	JADHWN010000002_43	92.05	Mu-like prophage protein Com	33695	33958																					2	2
	JADHWN010000002_44	99.64	6SDK_A Stage 0 sporulation protein J; ParB, Chromosome segregation, Chromosome organization, DNA BINDING PROTEIN; HET: MSE, CDP; 1.81A {Bacillus subtilis (strain 168)} SCOP: a.4.14.0, d.268.1.0	33955	35475	K03497	ParB family transcriptional regulator, chromosome partitioning protein														ParB/Sulfiredoxin domain [PF02195.21]					1	2
	JADHWN010000002_45	66.91	d2eyqa6 d.315.1.1 (A:990-1147) Transcription-repair coupling factor, TRCF, C-terminal domain {Escherichia coli [TaxId: 562]}	35532	35846																					2	2
	JADHWN010000002_46	60.02	Family of unknown function (DUF6165)	35839	36042																					2	2
	JADHWN010000002_47	99.88	1A0P_A SITE-SPECIFIC RECOMBINASE XERD; XERD, RECOMBINASE, DNA BINDING, DNA RECOMBINATION; 2.5A {Escherichia coli} SCOP: a.60.9.1, d.163.1.1	36035	37201																Phage integrase family [PF00589.25]			VOG00013	sp|P22877|INTR_SACER Integrase; XhXr	1	5
	JAGTQY010000001_1	99.07	P0C9X1 H962R_ASFWA Putative helicase C962R OS=African swine fever virus (isolate Warthog/Namibia/Wart80/1980) OX=561444 GN=War-081 PE=3 SV=1	1	1620																					2	5
	JAGTQY010000001_2	43.36	1RH5_C SecBeta; Protein translocation, SecY, Membrane Protein, Protein Channels, PROTEIN TRANSPORT; 3.2A {Methanocaldococcus jannaschii} SCOP: f.17.6.1	3871	3999																					2	4
	JAGTQY010000001_3	34.37	d4cr2z3 b.3.8.1 (Z:910-993) Proteasome regulatory subunit Rpn1, C-terminal domain {Baker's yeast (Saccharomyces cerevisiae) [TaxId: 4932]}	4187	4390																					2	4
	JAGTQY010000001_4	92.29	Gas vesicle protein G	4441	4626																					2	4
	JAGTQY010000001_5	99.32	4XZ7_B Putative uncharacterized protein; TGase acitivy, homodimer, anti-phacocytosis, virulence factor, TRANSFERASE; 2.101A {Streptococcus suis}	4697	5446																Transglutaminase-like superfamily [PF01841.22]					2	4
	JAGTQY010000001_6	46.8	LPS binding domain of CAP18 (C terminal)	5621	5752																					2	4
	JAGTQY010000001_7	100	d2g1pa_ c.66.1.28 (A:) DNA methylase T4DAM {Escherichia coli [TaxId: 562]}	5791	6579	K06223	DNA adenine methylase [EC:2.1.1.72]	YP_009223857.1	YP_009223857.1 DNA adenine methylase [Geobacillus virus E3]	FALSE	0.384	162	2.58e-43								D12 class N6 adenine-specific DNA methyltransferase [PF02086.18]			VOG00177	sp|P12427|DMA_BPT2 DNA adenine methylase; XhXpXr	1	4
	JAGTQY010000001_8	62.6	HupF/HypC family	6591	6995																					2	2
	JAGTQY010000001_9	99.03	Uncharacterized protein conserved in bacteria (DUF2197)	6992	7507																					2	2
	JAGTQY010000001_10	99.75	P27753 TERL_BPP1 Probable terminase, large subunit OS=Escherichia phage P1 OX=10678 GN=pacB PE=3 SV=1	7504	8355	K06909	phage terminase large subunit	YP_009838369.1	YP_009838369.1 large terminase [Vibrio phage YC]	FALSE	0.349	95	2.92e-20								Terminase large subunit, T4likevirus-type, N-terminal [PF03237.18]			VOG00173	sp|P25479|VPP_BPP2 Terminase, ATPase subunit; XhXr	0	2
	JAGTQY010000001_11	99.51	P25479 VPP_BPP2 Terminase, ATPase subunit OS=Escherichia phage P2 OX=10679 GN=P PE=4 SV=1	8352	8894			YP_001467938.1	YP_001467938.1 terminase large subunit [Thermus phage P23-45]	FALSE	0.287	67	8.47e-12								Terminase RNaseH-like domain [PF17289.5]					0	2
	JAGTQY010000001_12	99.9	6TE9_B Phage portal protein, HK97 family; "neck", "portal", "capsid", "tail tube", VIRUS; 3.58A {Rhodobacter capsulatus}	9021	10364																					2	2
	JAGTQY010000001_13	98.81	P49860 PRO_BPHK7 Prohead protease OS=Enterobacteria phage HK97 OX=37554 GN=4 PE=1 SV=1	10372	11568																					2	2
	JAGTQY010000001_14	99.26	6QYY_B Capsid fiber protein; bacteriophage, phi29, prohead, VIRUS; HET: SO4; 1.8A {Bacillus phage phi29}	11571	12020																					2	2
	JAGTQY010000001_15	99.65	1OHG_A MAJOR CAPSID PROTEIN; VIRUS, VIRUS COAT PROTEIN, VIRUS/VIRAL PROTEIN, BACTERIOPHAGE, CAPSID, AUTO- CATALYTIC CROSS-LINK, ICOSAHEDRAL VIRUS; 3.45A {BACTERIOPHAGE HK97} SCOP: d.183.1.1	12034	12954																Encapsulating protein for peroxidase [PF04454.15]					1	2
	JAGTQY010000001_16	92.93	5YDN_A Gene product J; bacteriophage, assembly, VIRAL PROTEIN; 1.6A {Escherichia virus Mu}	13022	13375																					2	2
	JAGTQY010000001_17	99.05	d4ogca2 d.4.1.8 (A:513-673) CRISPR-associated endonuclease Cas9/Csn1, HNH domain {Actinomyces naeslundii [TaxId: 1115803]}	13363	13635	K07451	5-methylcytosine-specific restriction enzyme A [EC:3.1.21.-]	YP_009613991.1	YP_009613991.1 HNH endonuclease domain protein [Mycobacterium phage Yoshi]	FALSE	0.597	63	6.24e-12								HNH endonuclease [PF14279.9]; HNH endonuclease [PF01844.26]; HNH endonuclease [PF13395.9]			VOG01041	REFSEQ HNH endonuclease; Xu	1	2
	JAGTQY010000001_18	98.6	5LII_P Major capsid protein; polyvalent staphylococcal bactoriophage, Myoviridae, tail sheath, tail contraction, virus like particle; 3.8A {Staphylococcus phage 812}	13635	14273																					2	2
	JAGTQY010000001_19	50.19	Phage minor tail protein U	14276	14692																					2	2
	JAGTQY010000001_20	99.79	Phage tail tube protein	14835	15692																Phage tail tube protein [PF18906.3]					1	2
	JAGTQY010000001_21	81.47	Phage tail assembly chaperone, TAC	15736	16086																					2	2
	JAGTQY010000001_22	84.01	Stationary phase protein 4	16089	16205																					2	2
	JAGTQY010000001_23	86.77	1ORN_A Endonuclease III; DNA repair, DNA glycosylase, [4Fe-4S] cluster, iron-sulfur cluster, HYDROLASE-DNA COMPLEX; HET: PED; 1.7A {Geobacillus stearothermophilus} SCOP: l.1.1.1, a.96.1.1	16208	16348																					2	2
	JAGTQY010000001_24	19.29	Family of unknown function (DUF5504)	16351	18690																					2	2
	JAGTQY010000001_25	91.34	DNA circularisation protein N-terminus	18692	20050																					2	2
	JAGTQY010000001_26	98.84	P22946 VGR_BPP1 Tail fiber protein R OS=Escherichia phage P1 OX=10678 GN=R PE=4 SV=1	20013	20540			YP_009302446.1	YP_009302446.1 hypothetical protein SP15_058 [Bacillus phage SP-15]	FALSE	0.52	135	2.4e-35													1	2
	JAGTQY010000001_27	11.47	7EVW_C Ggamma; GPCR, Class F, Frizzled, Fzd7, Frizzled 7, MEMBRANE PROTEIN; 3.22A {Homo sapiens}	20550	21509																					2	2
	JAGTQY010000001_28	72.45	d1cwva1 b.1.14.1 (A:503-596) Invasin {Yersinia pseudotuberculosis [TaxId: 633]}	21523	21900																					2	2
	JAGTQY010000001_29	62.72	5F5U_F Zinc finger domain-containing protein; B-specific protein, heterotrimer, pre-mRNA splicing, SAH, splicing; 2.748A {Chaetomium thermophilum (strain DSM 1495 / CBS 144.50 / IMI 039719)}	21893	22051																					2	2
	JAGTQY010000001_30	35.4	Ribosomal protein TL5, C-terminal domain	22054	22416																					2	2
	JAGTQY010000001_31	45.77	d1b74a1 c.78.2.1 (A:1-105) Glutamate racemase {Aquifex pyrophilus [TaxId: 2714]}	22419	22778																					2	2
	JAGTQY010000001_32	99.71	7B5H_CJ All3320 protein; contractile tail, injection system, macromolecular machine, PROTEIN TRANSPORT; 3.2A {Nostoc sp. (strain PCC 7120 / SAG 25.82 / UTEX 2576)}	22775	24406																					2	2
	JAGTQY010000001_33	100	2VA8_B SKI2-TYPE HELICASE; HEL308, SSO2462, HELICASE, HYDROLASE, DNA REPAIR, ATP-BINDING, NUCLEOTIDE-BINDING; HET: SO4; 2.3A {SULFOLOBUS SOLFATARICUS}	24562	28113			YP_001604287.1	YP_001604287.1 putative helicase [Acidianus filamentous virus 8]	FALSE	0.239	152	1.84e-35								Type III restriction enzyme, res subunit [PF04851.18]; Helicase conserved C-terminal domain [PF00271.34]			VOG00062	sp|P20703|UVSW_BPT4 ATP-dependent DNA helicase uvsW; Xh	1	2
	JAGTQY010000001_34	55.03	5W41_B ZIKA MR766 NLS; Zika, Nuclear Transport, Importin, Karyopherin, Virus, MR766, viral protein-protein binding complex; 2.2A {Mus musculus}	29630	29821																					2	2
	JAGTQY010000001_35	99.85	5HXY_F Tyrosine recombinase XerA; recombinase, XerA, RECOMBINATION; HET: PO4, MSE; 2.5A {Thermoplasma acidophilum DSM 1728}	29802	31073																					1	5
	PIYM01000033_1	99.69	d2fsya1 d.183.1.1 (A:104-383) Major capsid protein gp5 {Bacteriophage HK97 [TaxId: 37554]}	107	1027																					1	5
	PIYM01000033_2	99.42	6QYY_B Capsid fiber protein; bacteriophage, phi29, prohead, VIRUS; HET: SO4; 1.8A {Bacillus phage phi29}	1034	1411																Uncharacterized conserved protein (DUF2190) [PF09956.12]					2	2
	PIYM01000033_3	99.49	P49860 PRO_BPHK7 Prohead protease OS=Enterobacteria phage HK97 OX=37554 GN=4 PE=1 SV=1	1411	2541			YP_009200126.1	YP_009200126.1 Mu F-like capsid morphogenesis protein [Streptomyces phage TP1604]	FALSE	0.391	76	2.17e-13													0	4
	PIYM01000033_4	99.94	6TE9_B Phage portal protein, HK97 family; "neck", "portal", "capsid", "tail tube", VIRUS; 3.58A {Rhodobacter capsulatus}	2538	3722																					2	4
	PIYM01000033_5	97.97	5CEG_A Addiction module antidote protein, CopG/Arc/MetJ family; Toxin Anti-toxin, TOXIN; HET: GOL; 1.59A {Mesorhizobium opportunistum (strain LMG 24607 / HAMBI 3007 / WSM2075)}	3932	4168																					2	4
	PIYM01000033_6	99.22	d2fe1a1 c.120.1.1 (A:1-130) Conserved hypothetical protein PAE0151 {Pyrobaculum aerophilum [TaxId: 13773]}	4165	4593																PIN domain [PF01850.24]					2	4
	PIYM01000033_7	98.35	Branched-chain amino acid transport system / permease component	4635	5108																					2	4
	PIYM01000033_8	16.76	Cellulose-complementing protein A	5266	5466																					2	4
	PIYM01000033_9	93.73	d2wvfa1 a.43.1.0 (A:9-60) automated matches {Helicobacter pylori [TaxId: 85962]}	5447	5767																					2	4
	PIYM01000033_10	96.11	Zinc binding domain	5754	5876																					2	5

## Sheet: Table S5
Table S5. Comparison of Bathyarchaeia virus encoding protein with other archaea viruses.
Virus_protein	Annotation	Target_virus_class	Target_virus_name	Target_virus_protein	Idnetity	Evalue	Bitscore
Fuxivirus_09	Zinc finger protein	Huolimaviricetes	Gammapleolipovirus His2	lcl|AF191797.1_prot_AAQ13786.1_18	40.385	5.49e-08	41.2
Fuxivirus_12	Cas4-like nuclease conserved in ligamenviruses	Tokiviricetes	Acidianus filamentous virus 6	lcl|AM087121.2_prot_CAJ31562.1_8	29.204	5.88e-12	59.7
Fuxivirus_27	Terminase, large subunit (TerL)	Caudoviricetes	Hagravirus HGTV1	lcl|KC292026.1_prot_AGM11335.1_5	27.991	2.14e-51	177
Fuxivirus_28	Portal protein; contains an intein with the LAGLIDADG homing endonuclease	Caudoviricetes	Kisinvirus pescaderoense	lcl|OP413838.1_prot_UYL64847.1_51	24.306	2.38e-23	103
Fuxivirus_32	Capsid maturation protease (Peptidase_S78)	Caudoviricetes	Hagravirus HGTV1	lcl|KC292026.1_prot_AGM11341.1_11	29.775	7.59e-06	44.7
Fuxivirus_33	Capsid fiber protein (similar to phi29 gp8.5)	Caudoviricetes	Kukulkanvirus guaymasense	lcl|OP880252.1_prot_WAE39513.1_89	37.143	1.3e-05	39.3
Fuxivirus_34	Major capsid protein, HK97-like fold	Caudoviricetes	Hagravirus HGTV1	lcl|KC292026.1_prot_AGM11343.1_13	24.402	1.94e-10	57.4
Fuxivirus_37	Tail completion protein, HK97-gp10-like/Mu gpG-like	Caudoviricetes	Mathaucavirus yangshanense	lcl|ON649701.1_prot_UVF62447.1_38	26.374	6.68e-05	37.4
Fuxivirus_41	Tail tape measure protein	Caudoviricetes	Myohalovirus phiH	lcl|MK002701.1_prot_AYM00267.1_21	32.222	8.59e-13	68.9
Fuxivirus_47	DNA-(cytosine-C5)-MTase	Caudoviricetes	Metforvirus Drs3	lcl|MH674343.1_prot_AXN53393.1_12	40.157	1.71e-77	239
Kunpeng_12	Major capsid protein, HK97-like fold	Caudoviricetes	Mathaucavirus yangshanense	lcl|ON649701.1_prot_UVF62447.1_38	26.374	6.68e-05	37.4
Kunpeng_15	SIRV1 gp562 homolog, structural protein conserved in rudiviruses	Caudoviricetes	Hagravirus HGTV1	lcl|KC292026.1_prot_AGM11343.1_13	24.402	1.94e-10	57.4
Kunpeng_02	Ribosomal protein L19 homolog	Caudoviricetes	Metforvirus Drs3	lcl|MH674343.1_prot_AXN53393.1_12	40.157	1.71e-77	239
Kunpeng_17	Macroglobulin-like protein, protease inhibitor	Caudoviricetes	Hagravirus HGTV1	lcl|KC292026.1_prot_AGM11341.1_11	29.775	7.59e-06	44.7
Kunpeng_21		Caudoviricetes	Kisinvirus pescaderoense	lcl|OP413838.1_prot_UYL64847.1_51	24.306	2.38e-23	103
Kunpeng_37		Tokiviricetes	Acidianus filamentous virus 6	lcl|AM087121.2_prot_CAJ31562.1_8	29.204	5.88e-12	59.7
Kunpeng_08	Portal protein	Caudoviricetes	Myohalovirus phiH	lcl|MK002701.1_prot_AYM00267.1_21	32.222	8.59e-13	68.9
Kunpeng_40		Huolimaviricetes	Gammapleolipovirus His2	lcl|AF191797.1_prot_AAQ13786.1_18	40.385	5.49e-08	41.2
Kunpeng_16	Alginate epimerase, parallel beta-helix	Caudoviricetes	Kukulkanvirus guaymasense	lcl|OP880252.1_prot_WAE39513.1_89	37.143	1.3e-05	39.3
Kunpeng_22	Tail completion protein, HK97-gp10-like/Mu gpG-like	Caudoviricetes	Hagravirus HGTV1	lcl|KC292026.1_prot_AGM11335.1_5	27.991	2.14e-51	177
Huangdi_40	Glycosyltransferase	Caudoviricetes	Mathaucavirus yangshanense	lcl|ON649701.1_prot_UVF62439.1_30	23.837	1.15e-05	42.4
Huangdi_15	DNA-binding protein, RHH	Tokiviricetes	Itarudivirus ARV1	lcl|AJ875026.1_prot_CAI44166.1_11	35.135	0.000452	31.2
Huangdi_34	AEP primase - MCM helicase	Caudoviricetes	Hagravirus HGTV1	lcl|KC292026.1_prot_AGM11422.1_92	25	0.000156	42
Huangdi_05	Class I SAM-dependent N-methyltransferases (protein substrate)	Caudoviricetes	Pormufvirus HRTV28	lcl|MZ334528.1_prot_UBF23495.1_58	33.987	3.11e-20	79
Huangdi_22	N-terminal alginate lyase (beta sandwich) domain, C-terminal domain related to SSV19 adaptor protein B210	Caudoviricetes	Kukulkanvirus guaymasense	lcl|OP880252.1_prot_WAE39526.1_102	30.89	2.39e-08	53.9
Huangdi_24			Demiitzamnavirus mexicoense	lcl|OP880254.1_prot_WAE39653.1_17	28.025	2.89e-06	41.2
Huangdi_17	AAA+ ATPase conserved archaeal spindle-shaped viruses		Pletoitzamnavirus pescaderoense	lcl|OP413839.1_prot_UYL64912.1_23	29.557	2.86e-21	86.3
Chiyou_18	Minor structural protein (terminal fiber) conserved in rudiviruses, host recognition	Tokiviricetes	Yumkaaxvirus pescaderoense	lcl|OP413840.1_prot_UYL64983.1_21	26.692	3.93e-113	390
Chiyou_38	Zinc finger protein	Tokiviricetes	Japarudivirus SBRV1	lcl|MK064565.1_prot_AZI75896.1_7	32.812	0.000124	36.2
Chiyou_07	DNA-binding protein, RHH	Tokiviricetes	Icerudivirus SIRV2	lcl|AJ344259.1_prot_CAC87290.1_15	48.837	1.21e-07	40.4
Chiyou_23	Major capsid protein, SIRV2-like	Tokiviricetes	Yumkaaxvirus pescaderoense	lcl|OP413840.1_prot_UYL64970.1_8	24.107	1.93e-07	47.4
Chiyou_10		Tokiviricetes	Yumkaaxvirus pescaderoense	lcl|OP413840.1_prot_UYL64997.1_35	32.353	2.04e-16	67.8
Chiyou_20	Glycosyltransferase, conserved in rudiviruses (SIRV2 gp44)	Tokiviricetes	Usarudivirus SIRV11	lcl|KY744234.1_prot_ARQ96718.1_39	33.333	1.14e-59	193
Chiyou_35			Acidianus two-tailed virus	lcl|AJ888457.1_prot_CAI59875.1_68	56.522	0.000359	33.9
Chiyou_15	Glycosyltransferase, GT4 family	Tokiviricetes	Usarudivirus SIRV4	lcl|KY744231.1_prot_ARQ96535.1_19	30.564	3.17e-41	144
Chiyou_33		Tectiliviricetes	Homochaacvirus californiense	lcl|OP548100.1_prot_UYL65064.1_12	38.636	0.000245	32.3
Chiyou_21	Potential terminal fiber protein	Tokiviricetes	Yumkaaxvirus pescaderoense	lcl|OP413840.1_prot_UYL64978.1_16	35.338	3.8e-21	80.9
Chiyou_14	Major capsid protein, SIRV2-like	Tokiviricetes	Usarudivirus SIRV8	lcl|KY744229.1_prot_ARQ96432.1_26	35.897	1.23e-18	73.2
Chiyou_19		Caudoviricetes	Deepoceanvirus guaymasense	lcl|MT711370.1_prot_QNO11486.1_16	34.722	0.000201	36.2
